# Supplementary material for: Efficacy and Safety of Tofacitinib in Patients with Polymyalgia Rheumatica (EAST PMR): An open-label randomized controlled trial
Source: PLoS Med. 2023 Jun 29;20(6):e1004249. doi: 10.1371/journal.pmed.1004249 (PMC10309604; doi:10.1371/journal.pmed.1004249)
Supplement: S3 Table — (XLSX) [file pmed.1004249.s009.xlsx]

## Sheet: diff_PMR VS HC
id	baseMean	log2FoldChange	lfcSE	stat	pvalue	padj	tag	name
ENSG00000007264	3454.5	-1.22397	0.221379	-5.52883	3.22365e-08	1.25554e-06	DOWN	MATK
ENSG00000008517	9183.73	-1.01513	0.234059	-4.33706	1.44401e-05	0.000203174	DOWN	IL32
ENSG00000027869	1080.52	-1.00232	0.195207	-5.13462	2.82708e-07	7.60447e-06	DOWN	SH2D2A
ENSG00000050628	18.0097	-1.10605	0.346978	-3.18766	0.00143429	0.00860053	DOWN	PTGER3
ENSG00000062524	530.888	-1.25571	0.211482	-5.93764	2.89145e-09	1.62639e-07	DOWN	LTK
ENSG00000063180	222.133	-1.08743	0.213699	-5.08861	3.60703e-07	9.30703e-06	DOWN	CA11
ENSG00000065361	6.59398	-1.21887	0.351626	-3.46639	0.00052749	0.00385364	DOWN	ERBB3
ENSG00000067840	2213.18	-1.06184	0.184437	-5.7572	8.55213e-09	4.10852e-07	DOWN	PDZD4
ENSG00000070031	41.4367	-1.06791	0.302267	-3.533	0.000410872	0.00315521	DOWN	SCT
ENSG00000072182	2.33024	-1.0562	0.423545	-2.49372	0.0126412	0.0485318	DOWN	ASIC4
ENSG00000074527	27.0295	-1.62091	0.300543	-5.39329	6.91784e-08	2.39582e-06	DOWN	NTN4
ENSG00000075035	3.46206	-1.1314	0.402259	-2.81261	0.00491413	0.0229994	DOWN	WSCD2
ENSG00000080573	106.943	-1.39239	0.393304	-3.54025	0.000399749	0.00308758	DOWN	COL5A3
ENSG00000083307	2.39009	-1.56649	0.417429	-3.7527	0.000174942	0.00157544	DOWN	GRHL2
ENSG00000086967	16.5183	-1.16267	0.27209	-4.27312	1.92755e-05	0.000259477	DOWN	MYBPC2
ENSG00000088881	209.498	-1.09355	0.204676	-5.34286	9.14903e-08	3.00764e-06	DOWN	EBF4
ENSG00000089692	651.715	-1.18308	0.239487	-4.94006	7.80999e-07	1.81252e-05	DOWN	LAG3
ENSG00000090971	160.272	-1.02385	0.220142	-4.65083	3.30599e-06	6.05151e-05	DOWN	NAT14
ENSG00000095397	204.575	-1.62943	0.223846	-7.27926	3.35657e-13	7.8544e-11	DOWN	WHRN
ENSG00000095752	4.8768	-1.01181	0.388037	-2.60751	0.00912027	0.037472	DOWN	IL11
ENSG00000100053	5.11007	-1.84996	0.389127	-4.75414	1.9929e-06	3.9686e-05	DOWN	CRYBB3
ENSG00000100196	14.462	-1.0681	0.261292	-4.08776	4.35551e-05	0.000502104	DOWN	KDELR3
ENSG00000101400	181.325	-1.13138	0.181067	-6.24839	4.14698e-10	3.10307e-08	DOWN	SNTA1
ENSG00000101405	14.1228	-1.41014	0.317335	-4.4437	8.84245e-06	0.000136041	DOWN	OXT
ENSG00000101489	4.08748	-1.40892	0.386004	-3.65003	0.000262214	0.00218671	DOWN	CELF4
ENSG00000101883	15.4539	-1.48753	0.330286	-4.50375	6.67639e-06	0.000108461	DOWN	RHOXF1
ENSG00000102055	1.57988	-1.07624	0.425226	-2.53097	0.0113747	0.0446896	DOWN	PPP1R2C
ENSG00000103253	696.333	-1.02497	0.233395	-4.39157	1.12535e-05	0.000165406	DOWN	HAGHL
ENSG00000103260	404.464	-1.04133	0.216916	-4.80063	1.58166e-06	3.24924e-05	DOWN	METRN
ENSG00000104899	34.1109	-1.1786	0.352753	-3.34114	0.000834342	0.00557575	DOWN	AMH
ENSG00000104918	813.817	-1.00158	0.375021	-2.67073	0.00756869	0.0323402	DOWN	RETN
ENSG00000104941	1.87827	-1.13423	0.424805	-2.67	0.00758515	0.0323781	DOWN	RSPH6A
ENSG00000105219	16.1357	-1.27973	0.254412	-5.03014	4.90125e-07	1.22003e-05	DOWN	CNTD2
ENSG00000105374	13687.3	-1.01817	0.220647	-4.61448	3.94088e-06	6.97578e-05	DOWN	NKG7
ENSG00000105427	25.4631	-1.23873	0.299027	-4.14253	3.43501e-05	0.000412954	DOWN	CNFN
ENSG00000105538	13.4777	-1.10564	0.367636	-3.00744	0.00263462	0.0140269	DOWN	RASIP1
ENSG00000105708	164.754	-1.13389	0.187594	-6.04437	1.49999e-09	9.44878e-08	DOWN	ZNF14
ENSG00000106004	9.18959	-1.08379	0.356387	-3.04105	0.00235754	0.0128708	DOWN	HOXA5
ENSG00000106018	19.7292	-1.44131	0.303458	-4.74964	2.03783e-06	4.04829e-05	DOWN	VIPR2
ENSG00000106686	37.4777	-1.56566	0.245587	-6.37517	1.82757e-10	1.57791e-08	DOWN	SPATA6L
ENSG00000106992	200.377	-1.14841	0.198723	-5.77897	7.51573e-09	3.68958e-07	DOWN	AK1
ENSG00000107187	2.23597	-1.061	0.420033	-2.52599	0.0115373	0.0451991	DOWN	LHX3
ENSG00000107317	539.77	-1.00967	0.205014	-4.9249	8.44041e-07	1.93518e-05	DOWN	PTGDS
ENSG00000108961	62.4974	-1.16431	0.279169	-4.17062	3.03766e-05	0.00037355	DOWN	RANGRF
ENSG00000109475	23370.9	-1.01654	0.2374	-4.28195	1.85262e-05	0.000251664	DOWN	RPL34
ENSG00000109758	3.24542	-1.18204	0.411314	-2.87381	0.00405557	0.0197523	DOWN	HGFAC
ENSG00000111341	11.7697	-1.01676	0.35499	-2.86419	0.00418074	0.0202541	DOWN	MGP
ENSG00000111678	1136.2	-1.33377	0.300195	-4.44301	8.87092e-06	0.000136395	DOWN	C12orf57
ENSG00000111716	543.38	-1.05075	0.2636	-3.98614	6.71563e-05	0.000722252	DOWN	LDHB
ENSG00000111796	1775.16	-1.30575	0.221247	-5.90178	3.59606e-09	1.96455e-07	DOWN	KLRB1
ENSG00000111834	17.7279	-1.18974	0.251953	-4.72208	2.33445e-06	4.54251e-05	DOWN	RSPH4A
ENSG00000112306	39741.7	-1.07059	0.240729	-4.44728	8.69662e-06	0.0001343	DOWN	RPS12
ENSG00000112486	37.9328	-1.05136	0.250332	-4.19987	2.67072e-05	0.000336298	DOWN	CCR6
ENSG00000113448	575.737	-1.02493	0.239597	-4.27774	1.88802e-05	0.000255177	DOWN	PDE4D
ENSG00000114631	125.391	-1.33071	0.250433	-5.31363	1.07466e-07	3.41525e-06	DOWN	PODXL2
ENSG00000115138	88.0379	-1.03289	0.281316	-3.67163	0.000241011	0.00204934	DOWN	POMC
ENSG00000115523	18790.9	-1.17327	0.231762	-5.0624	4.1401e-07	1.05176e-05	DOWN	GNLY
ENSG00000116141	1.63379	-1.13275	0.425191	-2.66409	0.00771969	0.0328718	DOWN	MARK1
ENSG00000116147	2.81351	-1.02335	0.395489	-2.58756	0.00966594	0.0392632	DOWN	TNR
ENSG00000117215	7.01288	-1.12899	0.370285	-3.04898	0.00229619	0.0125972	DOWN	PLA2G2D
ENSG00000118004	2.14457	-1.04847	0.4191	-2.50172	0.0123591	0.0476774	DOWN	COLEC11
ENSG00000118137	14.1323	-1.2861	0.356127	-3.61136	0.000304595	0.00246764	DOWN	APOA1
ENSG00000118298	58.6496	-1.1125	0.225131	-4.94155	7.7502e-07	1.80203e-05	DOWN	CA14
ENSG00000119508	24.6606	-1.29641	0.362659	-3.57475	0.000350563	0.00276917	DOWN	NR4A3
ENSG00000119986	70.3928	-1.38943	0.250065	-5.55625	2.75627e-08	1.1121e-06	DOWN	AVPI1
ENSG00000120875	69.8249	-1.02987	0.278543	-3.69734	0.000217869	0.00189511	DOWN	DUSP4
ENSG00000122026	26181.1	-1.22909	0.24883	-4.93945	7.83415e-07	1.81642e-05	DOWN	RPL21
ENSG00000122367	2.70544	-1.02702	0.410398	-2.50249	0.0123324	0.047611	DOWN	LDB3
ENSG00000122543	45.4583	-1.05776	0.229092	-4.61721	3.88941e-06	6.89456e-05	DOWN	OCM
ENSG00000124391	26.0461	-1.44745	0.278485	-5.1976	2.01881e-07	5.81009e-06	DOWN	IL17C
ENSG00000124614	57.828	-1.17787	0.197337	-5.96879	2.39022e-09	1.39971e-07	DOWN	RPS10
ENSG00000125657	43.4905	-1.13346	0.296227	-3.82632	0.000130071	0.00123865	DOWN	TNFSF9
ENSG00000125864	68.5927	-1.08282	0.158585	-6.82798	8.61158e-12	1.13714e-09	DOWN	BFSP1
ENSG00000126266	36.7993	-1.6537	0.3188	-5.18726	2.13406e-07	6.071e-06	DOWN	FFAR1
ENSG00000126838	79.6262	-1.12898	0.238719	-4.72932	2.25276e-06	4.40089e-05	DOWN	PZP
ENSG00000127129	4.7311	-1.3807	0.42023	-3.28557	0.00101776	0.00654978	DOWN	EDN2
ENSG00000127561	65.5962	-1.33577	0.219682	-6.08046	1.19838e-09	7.72747e-08	DOWN	SYNGR3
ENSG00000128285	4.88022	-1.16617	0.377933	-3.08565	0.0020311	0.0114429	DOWN	MCHR1
ENSG00000129951	33.7503	-1.12426	0.274885	-4.08993	4.31505e-05	0.000498809	DOWN	PLPPR3
ENSG00000130182	10.3581	-1.60691	0.341758	-4.7019	2.57757e-06	4.94161e-05	DOWN	ZSCAN10
ENSG00000130203	27.6803	-1.41782	0.307685	-4.60802	4.06525e-06	7.14981e-05	DOWN	APOE
ENSG00000130208	3.69104	-1.07853	0.418423	-2.5776	0.00994883	0.0401927	DOWN	APOC1
ENSG00000130255	16611.9	-1.05216	0.292576	-3.5962	0.000322896	0.00258789	DOWN	RPL36
ENSG00000130413	10.1578	-1.03361	0.333405	-3.10017	0.0019341	0.0110018	DOWN	STK33
ENSG00000130643	31.7712	-1.44573	0.258985	-5.5823	2.37363e-08	9.75241e-07	DOWN	CALY
ENSG00000130649	20.9059	-1.21356	0.292216	-4.15296	3.28201e-05	0.000398635	DOWN	CYP2E1
ENSG00000131885	6.78835	-1.02724	0.389981	-2.63407	0.0084369	0.0351913	DOWN	KRT17P1
ENSG00000132329	77.8854	-1.23462	0.372641	-3.31315	0.000922507	0.0060375	DOWN	RAMP1
ENSG00000133477	11.173	-1.06299	0.343232	-3.09699	0.00195498	0.0111014	DOWN	FAM83F
ENSG00000133937	7.37481	-1.25665	0.397633	-3.16032	0.00157595	0.00927869	DOWN	GSC
ENSG00000134545	151.629	-1.4694	0.266764	-5.50825	3.62423e-08	1.39181e-06	DOWN	KLRC1
ENSG00000135541	87.01	-1.00241	0.151317	-6.62457	3.48267e-11	3.72284e-09	DOWN	AHI1
ENSG00000136149	177.684	-1.05852	0.328508	-3.2222	0.00127208	0.00780411	DOWN	RPL13AP25
ENSG00000136542	3.21623	-1.70336	0.416806	-4.0867	4.37554e-05	0.00050399	DOWN	GALNT5
ENSG00000141448	8.13906	-1.16293	0.38054	-3.056	0.00224313	0.0123582	DOWN	GATA6
ENSG00000141744	21.8842	-1.24987	0.270459	-4.62128	3.81384e-06	6.7853e-05	DOWN	PNMT
ENSG00000142173	2152.99	-1.33628	0.207138	-6.45119	1.10978e-10	1.01873e-08	DOWN	COL6A2
ENSG00000142233	55.7085	-1.10596	0.217259	-5.09053	3.5706e-07	9.22267e-06	DOWN	NTN5
ENSG00000143107	3.35283	-1.30652	0.399158	-3.2732	0.00106337	0.00676051	DOWN	FNDC7
ENSG00000143869	35.0666	-1.08133	0.252292	-4.28603	1.81898e-05	0.000247744	DOWN	GDF7
ENSG00000146221	9.80579	-1.5082	0.319469	-4.72096	2.34739e-06	4.55693e-05	DOWN	TCTE1
ENSG00000147862	2.58922	-1.27673	0.419708	-3.04196	0.00235046	0.0128378	DOWN	NFIB
ENSG00000148362	3755.67	-1.1355	0.237445	-4.78214	1.73436e-06	3.53822e-05	DOWN	PAXX
ENSG00000148600	78.8273	-1.18683	0.188204	-6.30608	2.86196e-10	2.30949e-08	DOWN	CDHR1
ENSG00000148848	24.1486	-1.29555	0.341276	-3.7962	0.000146933	0.00136708	DOWN	ADAM12
ENSG00000149328	136.626	-1.04671	0.204768	-5.1117	3.19279e-07	8.43203e-06	DOWN	GLB1L2
ENSG00000151631	1.92793	-1.20339	0.424501	-2.83482	0.00458514	0.0218068	DOWN	AKR1C6P
ENSG00000151632	10.1592	-1.53043	0.384466	-3.98067	6.87223e-05	0.00073503	DOWN	AKR1C2
ENSG00000152076	2.92642	-1.15921	0.422545	-2.74341	0.00608052	0.0272547	DOWN	CCDC74B
ENSG00000152969	38.4872	-1.11519	0.240858	-4.63007	3.65547e-06	6.56947e-05	DOWN	JAKMIP1
ENSG00000153495	9.11627	-1.09989	0.280717	-3.91813	8.92399e-05	0.000906832	DOWN	TEX29
ENSG00000153898	384.922	-1.03201	0.167973	-6.14389	8.05251e-10	5.55421e-08	DOWN	MCOLN2
ENSG00000154611	6.07643	-1.07797	0.360044	-2.99401	0.00275339	0.0145	DOWN	PSMA8
ENSG00000154645	3.92242	-1.14943	0.346062	-3.32147	0.000895454	0.00589639	DOWN	CHODL
ENSG00000154764	77.7724	-1.30668	0.224359	-5.82406	5.74357e-09	2.94245e-07	DOWN	WNT7A
ENSG00000155026	10.3405	-1.02795	0.282827	-3.63456	0.00027845	0.00229269	DOWN	RSPH10B
ENSG00000156966	221.569	-1.68075	0.336083	-5.001	5.70327e-07	1.3875e-05	DOWN	B3GNT7
ENSG00000157087	4.42694	-1.43588	0.391853	-3.66434	0.000247976	0.00209626	DOWN	ATP2B2
ENSG00000158458	11.2693	-1.22155	0.375659	-3.25176	0.00114694	0.00717724	DOWN	NRG2
ENSG00000158525	8.13871	-1.16994	0.396629	-2.9497	0.00318084	0.01628	DOWN	CPA5
ENSG00000158639	1.84542	-1.11376	0.424696	-2.62248	0.00872911	0.0362022	DOWN	PAGE5
ENSG00000159263	16.0081	-1.03527	0.266361	-3.88671	0.00010161	0.00101172	DOWN	SIM2
ENSG00000159335	551.268	-1.04054	0.222905	-4.66811	3.03988e-06	5.66947e-05	DOWN	PTMS
ENSG00000159685	105.646	-1.1244	0.223107	-5.03976	4.66123e-07	1.16498e-05	DOWN	CHCHD6
ENSG00000160282	18.041	-1.13077	0.329423	-3.43257	0.000597894	0.00425961	DOWN	FTCD
ENSG00000160307	153.701	-1.56278	0.348866	-4.47959	7.47855e-06	0.000118834	DOWN	S100B
ENSG00000160318	589.256	-1.01419	0.241353	-4.20211	2.6444e-05	0.000333915	DOWN	CLDND2
ENSG00000161249	25.3477	-1.17649	0.277795	-4.23512	2.28426e-05	0.000296185	DOWN	DMKN
ENSG00000161682	18.1056	-1.3451	0.317283	-4.23944	2.24077e-05	0.000291064	DOWN	FAM171A2
ENSG00000161835	1080.61	-1.40566	0.322269	-4.36174	1.29029e-05	0.00018524	DOWN	GRASP
ENSG00000162438	43.5642	-1.55652	0.277625	-5.60656	2.06387e-08	8.59413e-07	DOWN	CTRC
ENSG00000162496	617.069	-1.16718	0.206321	-5.6571	1.53956e-08	6.80076e-07	DOWN	DHRS3
ENSG00000163040	7.64872	-1.14416	0.343959	-3.32644	0.000879641	0.00582176	DOWN	CCDC74A
ENSG00000163126	65.2916	-1.14925	0.184701	-6.2222	4.9024e-10	3.60283e-08	DOWN	ANKRD23
ENSG00000163576	4.93288	-1.07504	0.423553	-2.53814	0.0111443	0.0440606	DOWN	EFHB
ENSG00000163599	254.869	-1.13567	0.194831	-5.829	5.57605e-09	2.87452e-07	DOWN	CTLA4
ENSG00000163701	56.1415	-1.10468	0.2151	-5.13569	2.81113e-07	7.57809e-06	DOWN	IL17RE
ENSG00000163888	3.5653	-1.62774	0.397994	-4.08986	4.31625e-05	0.000498809	DOWN	CAMK2N2
ENSG00000163923	65.1192	-1.30035	0.251683	-5.16662	2.38361e-07	6.60589e-06	DOWN	RPL39L
ENSG00000164082	100.873	-1.26321	0.273299	-4.62207	3.79939e-06	6.77388e-05	DOWN	GRM2
ENSG00000164556	14.0394	-1.19112	0.351134	-3.3922	0.00069334	0.00479709	DOWN	FAM183BP
ENSG00000164729	2.06012	-1.07828	0.425121	-2.5364	0.0111999	0.0442135	DOWN	SLC35G3
ENSG00000165695	9.43771	-1.06455	0.315233	-3.37703	0.00073273	0.00501739	DOWN	AK8
ENSG00000165949	35.7178	-1.10344	0.384406	-2.87049	0.0040983	0.0199329	DOWN	IFI27
ENSG00000166133	256.358	-1.07419	0.179664	-5.97888	2.24672e-09	1.33041e-07	DOWN	RPUSD2
ENSG00000166257	4.97271	-1.36936	0.370365	-3.69732	0.000217884	0.00189511	DOWN	SCN3B
ENSG00000166592	17.0795	-1.25227	0.30297	-4.13331	3.57573e-05	0.000427375	DOWN	RRAD
ENSG00000166669	455.808	-1.07111	0.135844	-7.88487	3.14855e-15	1.65419e-12	DOWN	ATF7IP2
ENSG00000166682	31.3266	-1.13039	0.202343	-5.58653	2.31646e-08	9.53339e-07	DOWN	TMPRSS5
ENSG00000166736	8.38479	-1.02118	0.31793	-3.21197	0.00131829	0.00802735	DOWN	HTR3A
ENSG00000166763	21.637	-1.00808	0.287665	-3.50435	0.000457718	0.00343017	DOWN	STRCP1
ENSG00000166823	19.3736	-1.42833	0.319832	-4.46587	7.97439e-06	0.000125342	DOWN	MESP1
ENSG00000167281	67.0501	-1.09721	0.206413	-5.31559	1.06312e-07	3.3873e-06	DOWN	RBFOX3
ENSG00000167526	87161.7	-1.00954	0.243239	-4.1504	3.31895e-05	0.000401825	DOWN	RPL13
ENSG00000167543	3413.73	-1.0224	0.193835	-5.2746	1.33049e-07	4.08129e-06	DOWN	TP53I13
ENSG00000168004	5.461	-1.43115	0.378969	-3.77643	0.000159093	0.00145662	DOWN	HRASLS5
ENSG00000168081	114.176	-1.10129	0.261647	-4.20907	2.56422e-05	0.000326383	DOWN	PNOC
ENSG00000168913	57.1796	-1.51978	0.244086	-6.22641	4.77243e-10	3.51778e-08	DOWN	ENHO
ENSG00000169194	3.82862	-1.94658	0.395624	-4.92029	8.64181e-07	1.97038e-05	DOWN	IL13
ENSG00000169583	1297.52	-1.24085	0.294756	-4.20976	2.55646e-05	0.000325563	DOWN	CLIC3
ENSG00000169918	50.8119	-1.02531	0.219929	-4.662	3.1315e-06	5.81837e-05	DOWN	OTUD7A
ENSG00000170409	2.81291	-1.05798	0.404183	-2.61758	0.00885562	0.0365794	DOWN	AC091390.1
ENSG00000170442	34.1558	-1.07361	0.38357	-2.79899	0.00512634	0.023821	DOWN	KRT86
ENSG00000170484	6.96091	-1.13776	0.395171	-2.87915	0.00398754	0.0194863	DOWN	KRT74
ENSG00000170486	729.133	-1.13701	0.350602	-3.24303	0.00118265	0.00736338	DOWN	KRT72
ENSG00000170689	5.30274	-1.08019	0.403069	-2.67991	0.00736423	0.0316711	DOWN	HOXB9
ENSG00000171119	12.655	-1.50886	0.370644	-4.07091	4.68308e-05	0.000532173	DOWN	NRTN
ENSG00000171695	21.8335	-1.11014	0.290823	-3.81722	0.000134962	0.00127784	DOWN	LKAAEAR1
ENSG00000171877	6.54627	-1.1591	0.319068	-3.63275	0.000280415	0.00230502	DOWN	FRMD5
ENSG00000172058	6.14125	-1.14394	0.32477	-3.52231	0.000427797	0.00325735	DOWN	SERF1A
ENSG00000172247	42.9229	-1.11129	0.321302	-3.45871	0.000542771	0.00394311	DOWN	C1QTNF4
ENSG00000172602	7.86103	-1.08545	0.345109	-3.14525	0.00165945	0.00968034	DOWN	RND1
ENSG00000172799	3.67727	-1.04981	0.422377	-2.48547	0.012938	0.0493858	DOWN	ZBTB8OSP2
ENSG00000172867	11.6072	-1.20387	0.316767	-3.80048	0.000144415	0.00134806	DOWN	KRT2
ENSG00000173261	7.20598	-1.41633	0.353121	-4.01089	6.04899e-05	0.000662678	DOWN	PLAC8L1
ENSG00000173838	6.02435	-1.08482	0.317627	-3.41539	0.000636899	0.00447027	DOWN	2021-03-10
ENSG00000174171	742.516	-1.15465	0.267827	-4.31119	1.62378e-05	0.000225765	DOWN	AC020659.1
ENSG00000174521	17.5126	-1.56338	0.306161	-5.10638	3.28387e-07	8.62646e-06	DOWN	TTC9B
ENSG00000174607	3.87036	-1.08837	0.359553	-3.02702	0.0024698	0.0133508	DOWN	UGT8
ENSG00000174876	2.50609	-1.32318	0.405579	-3.26244	0.00110459	0.00695984	DOWN	AMY1B
ENSG00000174898	1.872	-1.22832	0.422214	-2.90925	0.00362301	0.0180478	DOWN	CATSPERD
ENSG00000174939	5.16062	-1.05543	0.382733	-2.75761	0.00582253	0.0263195	DOWN	ASPHD1
ENSG00000175287	25.3056	-1.01651	0.247274	-4.11085	3.94205e-05	0.000462427	DOWN	PHYHD1
ENSG00000175536	28.9508	-1.02487	0.255686	-4.00833	6.11503e-05	0.00066932	DOWN	LIPT2
ENSG00000175906	54.8325	-1.24002	0.229917	-5.39334	6.91618e-08	2.39582e-06	DOWN	ARL4D
ENSG00000176083	555.584	-1.05467	0.353054	-2.98728	0.00281474	0.0147486	DOWN	ZNF683
ENSG00000176490	49.197	-1.15002	0.295339	-3.89391	9.86419e-05	0.000988143	DOWN	DIRAS1
ENSG00000176919	100.176	-1.30637	0.204112	-6.40025	1.55118e-10	1.36797e-08	DOWN	C8G
ENSG00000177338	4.12486	-1.29795	0.406791	-3.1907	0.00141931	0.00852931	DOWN	LINC00469
ENSG00000177369	6.20019	-1.21199	0.372902	-3.25017	0.00115337	0.00721019	DOWN	FLJ40194
ENSG00000177380	106.061	-1.07781	0.17552	-6.14066	8.21777e-10	5.60556e-08	DOWN	PPFIA3
ENSG00000177432	95.7859	-1.07765	0.221968	-4.85499	1.2039e-06	2.60087e-05	DOWN	NAP1L5
ENSG00000177600	36709.9	-1.06993	0.271176	-3.94551	7.96296e-05	0.000826521	DOWN	RPLP2
ENSG00000179111	20.2668	-1.34246	0.263863	-5.08772	3.62386e-07	9.34071e-06	DOWN	HES7
ENSG00000179148	3.05414	-1.68085	0.411401	-4.08567	4.39494e-05	0.000505469	DOWN	ALOXE3
ENSG00000179477	2.90584	-1.19886	0.402205	-2.98072	0.00287575	0.0150161	DOWN	ALOX12B
ENSG00000179673	2.07221	-1.43304	0.419654	-3.4148	0.000638282	0.00447631	DOWN	RPRML
ENSG00000179846	24.1577	-1.12157	0.233601	-4.80124	1.57684e-06	3.24475e-05	DOWN	NKPD1
ENSG00000180279	5.79771	-1.18303	0.367385	-3.22015	0.00128124	0.00785251	DOWN	LINC01869
ENSG00000181017	2.78685	-1.05283	0.391661	-2.6881	0.007186	0.0311512	DOWN	OR56B2P
ENSG00000181524	110.789	-1.09171	0.35699	-3.05809	0.00222751	0.0123024	DOWN	RPL24P4
ENSG00000181773	68.1901	-1.63862	0.270589	-6.05577	1.39752e-09	8.84843e-08	DOWN	GPR3
ENSG00000182173	2253.62	-1.01781	0.151119	-6.73513	1.63784e-11	1.98251e-09	DOWN	TSEN54
ENSG00000182272	52.738	-1.22576	0.304926	-4.01987	5.8231e-05	0.000641346	DOWN	B4GALNT4
ENSG00000182379	28.2501	-1.46129	0.302522	-4.83037	1.36277e-06	2.886e-05	DOWN	NXPH4
ENSG00000182586	11.6188	-1.13314	0.337104	-3.36139	0.000775511	0.00524937	DOWN	LINC00334
ENSG00000183292	4.05981	-1.17899	0.39984	-2.94866	0.00319152	0.0163164	DOWN	PRSS40A
ENSG00000183298	100.934	-1.58289	0.301258	-5.25427	1.48617e-07	4.44285e-06	DOWN	RPSAP19
ENSG00000183615	50.7303	-1.29781	0.316983	-4.09425	4.23533e-05	0.000491051	DOWN	FAM167B
ENSG00000183837	253.296	-1.32626	0.246949	-5.37059	7.84803e-08	2.64742e-06	DOWN	PNMA3
ENSG00000183844	6.37366	-1.08516	0.411531	-2.63689	0.00836688	0.0349701	DOWN	FAM3B
ENSG00000184058	5.70241	-1.11168	0.351719	-3.16069	0.00157395	0.00927135	DOWN	TBX1
ENSG00000184205	1739.78	-1.04965	0.166008	-6.32289	2.56708e-10	2.09349e-08	DOWN	TSPYL2
ENSG00000184261	37.5796	-1.41628	0.288318	-4.91223	9.00469e-07	2.04368e-05	DOWN	KCNK12
ENSG00000184414	9.70373	-1.03103	0.337418	-3.05565	0.00224573	0.0123671	DOWN	IRS3P
ENSG00000184515	35.7109	-1.14626	0.246383	-4.65234	3.28197e-06	6.02892e-05	DOWN	BEX5
ENSG00000184545	351.537	-1.48925	0.229598	-6.48634	8.79459e-11	8.35249e-09	DOWN	DUSP8
ENSG00000184612	3.66629	-1.26964	0.424945	-2.98777	0.00281024	0.0147332	DOWN	RPL7P26
ENSG00000185133	3.31186	-1.26863	0.383767	-3.30572	0.000947326	0.00616398	DOWN	INPP5J
ENSG00000185633	5.32856	-1.03732	0.367933	-2.81931	0.00481268	0.0226447	DOWN	NDUFA4L2
ENSG00000185986	193.979	-1.09991	0.16416	-6.70024	2.08077e-11	2.4236e-09	DOWN	SDHAP3
ENSG00000186049	142.9	-1.07066	0.351068	-3.04972	0.00229058	0.0125748	DOWN	KRT73
ENSG00000186352	220.877	-1.22949	0.206791	-5.94555	2.75528e-09	1.57127e-07	DOWN	ANKRD37
ENSG00000186628	2.13192	-1.11111	0.424147	-2.61964	0.00880223	0.0363893	DOWN	FSD2
ENSG00000186891	432.742	-1.33202	0.301286	-4.42112	9.81921e-06	0.000147845	DOWN	TNFRSF18
ENSG00000187984	35.6804	-1.00224	0.20217	-4.95739	7.14474e-07	1.68184e-05	DOWN	ANKRD19P
ENSG00000188011	89.9342	-1.15256	0.256751	-4.48903	7.15497e-06	0.000114726	DOWN	RTP5
ENSG00000188996	24.5851	-1.11259	0.216361	-5.14228	2.71426e-07	7.32493e-06	DOWN	HUS1B
ENSG00000189120	1.90211	-1.0648	0.424021	-2.5112	0.0120322	0.0467157	DOWN	SP6
ENSG00000196169	171.405	-1.28023	0.224958	-5.69097	1.26323e-08	5.75516e-07	DOWN	KIF19
ENSG00000196408	3.77679	-1.15183	0.38183	-3.01662	0.00255614	0.0136976	DOWN	NOXO1
ENSG00000196421	56.202	-1.1081	0.206494	-5.36628	8.03788e-08	2.7004e-06	DOWN	C20orf204
ENSG00000196436	321.446	-1.35874	0.212343	-6.39881	1.56596e-10	1.37609e-08	DOWN	NPIPB15
ENSG00000196876	19.0985	-1.12595	0.222387	-5.06303	4.12644e-07	1.05045e-05	DOWN	SCN8A
ENSG00000197540	4019.49	-1.11999	0.240067	-4.6653	3.08162e-06	5.74297e-05	DOWN	GZMM
ENSG00000197696	64.2484	-1.03191	0.20132	-5.12573	2.96393e-07	7.90372e-06	DOWN	NMB
ENSG00000198454	5.37119	-1.14048	0.371083	-3.07338	0.00211646	0.0118159	DOWN	PRR31
ENSG00000198467	806.684	-1.17286	0.230331	-5.09207	3.54182e-07	9.17715e-06	DOWN	TPM2
ENSG00000198590	35.6362	-1.14582	0.215444	-5.31843	1.04665e-07	3.3544e-06	DOWN	C3orf35
ENSG00000198723	11.2769	-1.07984	0.403663	-2.67511	0.00747048	0.0320147	DOWN	TEX45
ENSG00000198822	3.04878	-1.39863	0.411932	-3.39529	0.000685563	0.00475389	DOWN	GRM3
ENSG00000198832	442.683	-1.27559	0.246876	-5.16692	2.37985e-07	6.60289e-06	DOWN	SELENOM
ENSG00000198841	124.682	-1.01191	0.199001	-5.08494	3.67738e-07	9.46102e-06	DOWN	KTI12
ENSG00000199082	3.77653	-1.12991	0.412887	-2.73661	0.00620756	0.0277229	DOWN	MIR342
ENSG00000199370	5.06564	-1.11308	0.393643	-2.82763	0.00468941	0.0221829	DOWN	RF00012
ENSG00000199753	142.731	-1.06884	0.299193	-3.57243	0.000353682	0.00279203	DOWN	SNORD104
ENSG00000199906	20.841	-1.11698	0.238471	-4.68394	2.81408e-06	5.29635e-05	DOWN	RNU5B-2P
ENSG00000200534	53.7749	-1.21224	0.249539	-4.85791	1.18631e-06	2.57413e-05	DOWN	SNORA33
ENSG00000200788	1.66119	-1.08801	0.42455	-2.56273	0.0103853	0.0416373	DOWN	RF00019
ENSG00000201239	4.45285	-1.14448	0.37759	-3.03102	0.00243731	0.01321	DOWN	RF00019
ENSG00000203546	5.5852	-1.02691	0.347027	-2.95916	0.00308475	0.015899	DOWN	AL139353.1
ENSG00000203697	6.98587	-1.03499	0.375775	-2.75429	0.00588204	0.0265344	DOWN	CAPN8
ENSG00000203711	3.67092	-1.02994	0.387575	-2.6574	0.00787467	0.0333849	DOWN	C6orf99
ENSG00000203778	14.9359	-1.10346	0.286338	-3.8537	0.000116344	0.00112976	DOWN	FAM229B
ENSG00000204092	3.4986	-1.42242	0.420022	-3.38653	0.000707827	0.00487703	DOWN	LINC00951
ENSG00000204165	15.7627	-1.09786	0.255791	-4.29201	1.77061e-05	0.000242715	DOWN	CXorf65
ENSG00000204572	2.31335	-1.10388	0.422524	-2.61259	0.00898589	0.0370123	DOWN	KRTAP5-10
ENSG00000204632	5.38495	-1.52348	0.383793	-3.96954	7.2012e-05	0.000762845	DOWN	HLA-G
ENSG00000204832	4.31392	-1.01042	0.382459	-2.64189	0.00824448	0.0346462	DOWN	ST8SIA6-AS1
ENSG00000205078	189.37	-1.36595	0.27362	-4.99212	5.97202e-07	1.44293e-05	DOWN	SYCE1L
ENSG00000205209	6.9251	-1.16041	0.325609	-3.56381	0.000365516	0.00287168	DOWN	SCGB2B2
ENSG00000205611	8.86375	-1.12066	0.387297	-2.89353	0.00380934	0.0187828	DOWN	LINC01597
ENSG00000206965	48.7818	-1.07421	0.216154	-4.96968	6.70649e-07	1.59133e-05	DOWN	RNU6-5P
ENSG00000211642	10.6362	-1.22791	0.367627	-3.3401	0.000837496	0.0055938	DOWN	IGLV10-54
ENSG00000211707	5.60489	-1.21525	0.395279	-3.07443	0.00210908	0.0117854	DOWN	TRBV7-1
ENSG00000211764	41.9429	-1.3299	0.221443	-6.0056	1.90623e-09	1.16223e-07	DOWN	TRBJ2-1
ENSG00000211765	16.9358	-1.23124	0.275052	-4.47638	7.59176e-06	0.000120323	DOWN	TRBJ2-2
ENSG00000211821	45.2328	-1.70987	0.390588	-4.37768	1.19948e-05	0.000175052	DOWN	TRDV2
ENSG00000211829	1128.98	-1.25424	0.260547	-4.81385	1.48052e-06	3.09085e-05	DOWN	TRDC
ENSG00000211844	1.67811	-1.12577	0.423123	-2.66063	0.00779936	0.033148	DOWN	TRAJ45
ENSG00000212607	44.347	-1.22138	0.28714	-4.25359	2.10374e-05	0.000276612	DOWN	SNORA3B
ENSG00000212664	44.3462	-1.02848	0.288967	-3.55915	0.000372061	0.00291291	DOWN	AC064799.1
ENSG00000213089	1.63718	-1.24623	0.424951	-2.93264	0.00336097	0.0169858	DOWN	PDCL3P5
ENSG00000213385	7.82552	-1.04784	0.297951	-3.5168	0.000436784	0.00331454	DOWN	AC105052.2
ENSG00000213542	18.9569	-1.05545	0.233726	-4.51576	6.30892e-06	0.000103238	DOWN	AC007000.1
ENSG00000213640	10.3321	-1.02195	0.38995	-2.62073	0.00877406	0.0363276	DOWN	EEF1DP4
ENSG00000213741	10896	-1.00721	0.251977	-3.99723	6.40889e-05	0.000694709	DOWN	RPS29
ENSG00000213757	13.6295	-1.14797	0.352472	-3.25691	0.00112633	0.00707337	DOWN	AC020898.1
ENSG00000213860	313.096	-1.31315	0.268815	-4.88497	1.03445e-06	2.30748e-05	DOWN	RPL21P75
ENSG00000214402	152.587	-1.3367	0.228082	-5.86061	4.61173e-09	2.42293e-07	DOWN	LCNL1
ENSG00000215915	24.736	-1.05696	0.303637	-3.48101	0.000499532	0.00368537	DOWN	ATAD3C
ENSG00000217130	19.1801	-1.15832	0.409714	-2.82715	0.00469638	0.022199	DOWN	AL139100.1
ENSG00000217801	114.734	-1.02137	0.176946	-5.77218	7.8252e-09	3.80369e-07	DOWN	AL390719.1
ENSG00000218227	15.6336	-1.03625	0.289281	-3.58216	0.000340759	0.00270733	DOWN	AC136632.1
ENSG00000218357	10.4227	-1.77726	0.391963	-4.53425	5.78083e-06	9.56768e-05	DOWN	LINC01644
ENSG00000218713	3.98458	-1.35371	0.396991	-3.40993	0.000649791	0.00454799	DOWN	AL512378.1
ENSG00000219133	10.3946	-1.17084	0.373079	-3.13833	0.00169912	0.00986979	DOWN	AL592114.1
ENSG00000220749	225.948	-1.34661	0.286215	-4.70489	2.54001e-06	4.88097e-05	DOWN	RPL21P28
ENSG00000220793	9.07688	-1.04757	0.307723	-3.40428	0.000663391	0.00462482	DOWN	RPL21P119
ENSG00000220842	1467.31	-1.21686	0.269221	-4.51993	6.18594e-06	0.000101427	DOWN	RPL21P16
ENSG00000221946	125.588	-1.19086	0.20619	-5.77551	7.67182e-09	3.74451e-07	DOWN	FXYD7
ENSG00000222037	23.134	-1.00966	0.357426	-2.8248	0.00473101	0.0223413	DOWN	IGLC6
ENSG00000222375	16.1532	-1.46772	0.299236	-4.90489	9.34815e-07	2.11386e-05	DOWN	RN7SKP127
ENSG00000223393	2.49879	-1.92081	0.422307	-4.54838	5.40594e-06	9.01343e-05	DOWN	AL118511.1
ENSG00000223692	39.3801	-1.21134	0.322614	-3.75477	0.000173501	0.00156474	DOWN	DIP2A-IT1
ENSG00000223803	417.472	-1.04492	0.327396	-3.19163	0.00141475	0.00850812	DOWN	RPS20P14
ENSG00000224184	1.77351	-1.19294	0.420203	-2.83897	0.00452599	0.021567	DOWN	MIR3681HG
ENSG00000224272	3.12874	-1.07259	0.423729	-2.5313	0.011364	0.0446619	DOWN	AC131097.3
ENSG00000224631	1305.46	-1.16612	0.225724	-5.16613	2.38984e-07	6.60833e-06	DOWN	RPS27AP16
ENSG00000224863	8.88931	-1.35043	0.360111	-3.75006	0.000176795	0.00158812	DOWN	LINC01398
ENSG00000224985	3.28678	-1.34423	0.39041	-3.44313	0.000575032	0.00413611	DOWN	AL590714.1
ENSG00000225163	6.53847	-1.12973	0.333496	-3.38754	0.000705224	0.00486292	DOWN	LINC00618
ENSG00000225171	23.2986	-1.38347	0.294181	-4.70278	2.56639e-06	4.92399e-05	DOWN	DUTP6
ENSG00000225178	538.451	-1.30832	0.261566	-5.00187	5.67773e-07	1.38265e-05	DOWN	RPSAP58
ENSG00000225200	42.1605	-1.00438	0.278611	-3.60496	0.000312199	0.00251888	DOWN	AC246787.1
ENSG00000225527	2.22893	-1.18435	0.414922	-2.8544	0.00431181	0.0207628	DOWN	AL450384.1
ENSG00000225573	2.97007	-1.24586	0.414223	-3.00771	0.0026322	0.0140201	DOWN	RPL35P5
ENSG00000225643	13.3805	-1.2995	0.281054	-4.62368	3.76995e-06	6.73599e-05	DOWN	AL606491.1
ENSG00000225828	687.404	-1.14782	0.214963	-5.3396	9.31506e-08	3.05467e-06	DOWN	FAM229A
ENSG00000226084	203.665	-1.08039	0.241977	-4.46484	8.01304e-06	0.000125869	DOWN	AC113935.1
ENSG00000226221	171.204	-1.00689	0.206633	-4.87286	1.09995e-06	2.42509e-05	DOWN	RPL26P19
ENSG00000226287	405.031	-1.07039	0.220831	-4.8471	1.25276e-06	2.68762e-05	DOWN	TMEM191A
ENSG00000226329	25.4826	-1.14203	0.267763	-4.26509	1.9982e-05	0.000266711	DOWN	AC005682.1
ENSG00000226648	16.0881	-1.44729	0.271266	-5.33534	9.53669e-08	3.11494e-06	DOWN	PLCG1-AS1
ENSG00000227053	12.0146	-1.54989	0.33627	-4.60906	4.04493e-06	7.1293e-05	DOWN	AC105446.1
ENSG00000227077	16.8631	-1.45218	0.358062	-4.05567	4.99903e-05	0.000562631	DOWN	AC107983.1
ENSG00000227359	5.52908	-1.07411	0.3851	-2.78917	0.00528429	0.0244063	DOWN	AC017074.1
ENSG00000227615	415.115	-1.18015	0.303419	-3.88951	0.000100449	0.00100258	DOWN	AP001324.1
ENSG00000227619	2.22864	-1.43403	0.422969	-3.3904	0.000697905	0.00482187	DOWN	AL391056.1
ENSG00000227678	62.1785	-1.0142	0.235882	-4.29959	1.71116e-05	0.000235791	DOWN	AL355581.1
ENSG00000227908	9.49757	-1.0172	0.321836	-3.1606	0.00157444	0.00927203	DOWN	FLJ31104
ENSG00000227920	28.2375	-1.15138	0.286444	-4.01956	5.83059e-05	0.000641599	DOWN	AL353597.1
ENSG00000228106	73.7902	-1.10815	0.196144	-5.64969	1.60741e-08	7.02511e-07	DOWN	AL392172.1
ENSG00000228262	1.35065	-1.01443	0.39705	-2.55492	0.0106213	0.0423361	DOWN	LINC01320
ENSG00000228278	112.388	-1.17149	0.228348	-5.13029	2.89296e-07	7.74793e-06	DOWN	ORM2
ENSG00000228314	399.296	-1.20242	0.385392	-3.12	0.0018085	0.0104012	DOWN	CYP4F29P
ENSG00000228397	2.63198	-1.0993	0.403492	-2.72447	0.0064405	0.0285714	DOWN	LINC01635
ENSG00000228399	5.30136	-1.55764	0.387772	-4.0169	5.89685e-05	0.000648024	DOWN	AL109741.2
ENSG00000228407	4.98292	-1.48721	0.382897	-3.88409	0.000102715	0.00101943	DOWN	AL139156.2
ENSG00000228408	3.12661	-1.73876	0.407421	-4.26772	1.9748e-05	0.000264159	DOWN	AL031056.1
ENSG00000228476	4.40538	-1.5954	0.391243	-4.07777	4.54703e-05	0.000520778	DOWN	CSTP1
ENSG00000228495	10.4716	-1.32539	0.334648	-3.96055	7.47771e-05	0.000784884	DOWN	LINC01013
ENSG00000228655	11.7383	-1.10292	0.408549	-2.6996	0.00694227	0.0303086	DOWN	AC096558.1
ENSG00000228807	1.16073	-1.09887	0.403978	-2.72011	0.00652594	0.0288894	DOWN	MRPS18CP6
ENSG00000229119	297.275	-1.1276	0.271688	-4.15035	3.31966e-05	0.000401825	DOWN	AC026403.1
ENSG00000229587	6.38254	-1.04216	0.341582	-3.05098	0.00228095	0.012533	DOWN	AL158825.2
ENSG00000229605	7.88262	-1.19514	0.358736	-3.33154	0.000863682	0.00573612	DOWN	RPL21P93
ENSG00000229833	441.734	-1.04733	0.223381	-4.68852	2.75182e-06	5.21494e-05	DOWN	PET100
ENSG00000229891	11.2445	-1.20765	0.337262	-3.58074	0.000342624	0.00271952	DOWN	LINC01315
ENSG00000230063	1.77333	-1.44958	0.421296	-3.44076	0.000580075	0.00416268	DOWN	AL360091.2
ENSG00000230207	9.94072	-1.05676	0.31508	-3.35395	0.000796673	0.00535736	DOWN	RPL4P5
ENSG00000230426	7.52295	-1.08269	0.320016	-3.38324	0.000716359	0.00492731	DOWN	ERVMER61-1
ENSG00000230701	61.51	-1.25256	0.256884	-4.87599	1.08263e-06	2.39547e-05	DOWN	FBXW4P1
ENSG00000230979	42.6054	-1.05476	0.311088	-3.39055	0.00069753	0.00482063	DOWN	AC079250.1
ENSG00000231160	363.019	-1.34757	0.1885	-7.14894	8.74503e-13	1.74468e-10	DOWN	KLF3-AS1
ENSG00000231476	1.82484	-1.45565	0.421737	-3.45156	0.00055735	0.0040336	DOWN	AC074389.2
ENSG00000231485	21.5947	-1.39962	0.36499	-3.83468	0.000125726	0.00120332	DOWN	AL357078.1
ENSG00000231584	76.6798	-1.0783	0.161538	-6.67522	2.46868e-11	2.76696e-09	DOWN	FAHD2CP
ENSG00000231663	120.621	-1.43684	0.243866	-5.8919	3.81781e-09	2.04497e-07	DOWN	AL355472.1
ENSG00000231705	9.4029	-1.10743	0.338057	-3.27587	0.00105337	0.00672113	DOWN	AL451069.2
ENSG00000231940	28.6584	-1.80183	0.259393	-6.94632	3.74939e-12	5.54394e-10	DOWN	RPS7P3
ENSG00000232117	8.13502	-1.3215	0.354215	-3.73079	0.000190883	0.0016932	DOWN	LINC00384
ENSG00000232346	25.948	-1.38656	0.292708	-4.737	2.16908e-06	4.27462e-05	DOWN	Z74021.1
ENSG00000232442	1591.62	-1.03636	0.169731	-6.10588	1.02238e-09	6.73219e-08	DOWN	MHENCR
ENSG00000232487	26.7358	-1.3275	0.299831	-4.42751	9.53281e-06	0.000144502	DOWN	RASA3-IT1
ENSG00000232573	4359.18	-1.22541	0.326587	-3.75218	0.000175305	0.00157756	DOWN	RPL3P4
ENSG00000232891	6.03479	-1.28866	0.386613	-3.33319	0.000858566	0.00570675	DOWN	AL450344.3
ENSG00000232907	26.5824	-1.02925	0.212903	-4.83433	1.33592e-06	2.84134e-05	DOWN	DLGAP4-AS1
ENSG00000233261	188.252	-1.52726	0.272272	-5.60934	2.03104e-08	8.51486e-07	DOWN	FAM238A
ENSG00000233411	31.6281	-1.29433	0.29382	-4.40518	1.05698e-05	0.000157514	DOWN	AL359962.1
ENSG00000233478	17.1743	-1.55929	0.310447	-5.02272	5.0945e-07	1.2605e-05	DOWN	AL031280.1
ENSG00000233493	613.617	-1.22262	0.310521	-3.93731	8.24012e-05	0.000849813	DOWN	TMEM238
ENSG00000233538	8.33154	-1.12533	0.337478	-3.33452	0.000854463	0.0056856	DOWN	AC017104.3
ENSG00000233609	148.205	-1.29574	0.231716	-5.59194	2.24541e-08	9.27188e-07	DOWN	RPL10P19
ENSG00000233654	12.4833	-1.24483	0.324575	-3.83526	0.000125434	0.00120145	DOWN	AC108047.1
ENSG00000233762	687.419	-1.07433	0.259645	-4.13769	3.50815e-05	0.000420518	DOWN	AC007969.1
ENSG00000233927	20895.7	-1.03607	0.295376	-3.50764	0.000452097	0.0033994	DOWN	RPS28
ENSG00000233929	21.0051	-1.32436	0.321163	-4.12365	3.7292e-05	0.000442243	DOWN	MT1XP1
ENSG00000234184	54.6463	-1.55337	0.289229	-5.37073	7.84201e-08	2.64742e-06	DOWN	LINC01781
ENSG00000234199	6.68985	-1.13154	0.357152	-3.16824	0.00153364	0.00907268	DOWN	LINC01191
ENSG00000234287	691.56	-1.08327	0.260278	-4.16197	3.15518e-05	0.00038608	DOWN	AC099560.2
ENSG00000234311	4.56164	-1.14534	0.405758	-2.82271	0.00476202	0.0224534	DOWN	AL451069.3
ENSG00000234498	20.4333	-1.2755	0.316907	-4.02483	5.70165e-05	0.000628531	DOWN	RPL13AP20
ENSG00000234807	8.66153	-1.10425	0.285873	-3.86273	0.000112126	0.00109392	DOWN	LINC01135
ENSG00000234965	103.801	-1.33371	0.24492	-5.44548	5.16662e-08	1.89287e-06	DOWN	SHISA8
ENSG00000235043	13.7758	-1.00708	0.289121	-3.48324	0.000495377	0.00365691	DOWN	TECRP1
ENSG00000235065	61.8659	-1.22117	0.351071	-3.47842	0.000504386	0.00371231	DOWN	RPL24P2
ENSG00000235145	2.95769	-1.01892	0.408453	-2.49457	0.0126108	0.0484593	DOWN	RPSAP16
ENSG00000235319	1.78431	-1.12604	0.423722	-2.65749	0.00787259	0.0333845	DOWN	AC012360.1
ENSG00000235546	1.36456	-1.06336	0.420996	-2.52583	0.0115426	0.0452129	DOWN	AC087499.4
ENSG00000235576	117.064	-1.11493	0.281104	-3.96625	7.30113e-05	0.00076947	DOWN	LINC01871
ENSG00000235728	3.22788	-1.65968	0.412976	-4.01883	5.84887e-05	0.000643323	DOWN	AC007349.3
ENSG00000235785	11.8398	-1.0405	0.313871	-3.31505	0.00091627	0.00600942	DOWN	AL109767.1
ENSG00000235790	5.06441	-1.24402	0.364805	-3.41008	0.000649433	0.00454677	DOWN	AC114488.2
ENSG00000236003	4.40801	-1.09908	0.364108	-3.01855	0.00253988	0.0136342	DOWN	AC007731.4
ENSG00000236058	4.05981	-1.09861	0.410494	-2.67631	0.00744387	0.0319394	DOWN	RPL17P36
ENSG00000236213	80.1876	-1.2525	0.206124	-6.07645	1.22869e-09	7.88052e-08	DOWN	AC006369.1
ENSG00000236439	143.627	-1.00981	0.245819	-4.10796	3.99174e-05	0.00046759	DOWN	AC099336.2
ENSG00000236498	28.6003	-1.20785	0.229931	-5.25308	1.49577e-07	4.46615e-06	DOWN	AC107081.2
ENSG00000236512	4.28564	-1.30234	0.397924	-3.27282	0.00106478	0.00676253	DOWN	AL390026.1
ENSG00000236533	4.24654	-1.51466	0.383672	-3.9478	7.88719e-05	0.000820726	DOWN	AC009413.1
ENSG00000236542	1.72798	-1.18645	0.424282	-2.79636	0.00516817	0.0239747	DOWN	MED28P7
ENSG00000236710	40.5623	-1.373	0.227177	-6.04373	1.50587e-09	9.4617e-08	DOWN	AC108448.2
ENSG00000236801	231.18	-1.00718	0.286291	-3.51804	0.000434744	0.0033021	DOWN	RPL24P8
ENSG00000236844	3.10177	-1.24042	0.42237	-2.9368	0.00331617	0.0168017	DOWN	AC069213.3
ENSG00000237101	3.61422	-1.13898	0.398938	-2.85502	0.00430335	0.0207354	DOWN	AC092809.4
ENSG00000237575	15.4129	-1.21427	0.34254	-3.54489	0.00039278	0.00304327	DOWN	PYY2
ENSG00000238186	5.57463	-1.00977	0.358216	-2.81889	0.00481897	0.0226695	DOWN	AL603839.2
ENSG00000239797	7.15016	-1.0677	0.394303	-2.70782	0.00677259	0.0297466	DOWN	RPL21P39
ENSG00000239917	3.09981	-1.00388	0.396412	-2.53241	0.011328	0.0445559	DOWN	RPS10P16
ENSG00000240087	32.9012	-1.23892	0.29369	-4.21847	2.4597e-05	0.000315027	DOWN	RPSAP12
ENSG00000240160	3.7041	-1.56047	0.411276	-3.79421	0.000148112	0.00137557	DOWN	RN7SL263P
ENSG00000241084	1.9572	-1.51286	0.421817	-3.58652	0.000335115	0.00266763	DOWN	AL161785.3
ENSG00000241112	19.8658	-1.36682	0.326644	-4.18445	2.8586e-05	0.000355784	DOWN	RPL29P14
ENSG00000241560	25.3466	-1.40746	0.260407	-5.40485	6.48638e-08	2.29467e-06	DOWN	ZBTB20-AS1
ENSG00000241641	6.31981	-1.02407	0.401967	-2.54765	0.0108452	0.0430687	DOWN	RPS23P6
ENSG00000241666	69.7847	-1.31285	0.376243	-3.48938	0.000484149	0.00359012	DOWN	AL031733.2
ENSG00000242114	16.9981	-1.03293	0.251054	-4.11439	3.88207e-05	0.000456912	DOWN	MTFP1
ENSG00000242299	778.15	-1.08801	0.225807	-4.81833	1.44768e-06	3.04235e-05	DOWN	AC073861.1
ENSG00000242852	5.44931	-1.01533	0.345541	-2.93838	0.0032993	0.0167323	DOWN	ZNF709
ENSG00000243181	20.4681	-1.14222	0.339618	-3.36325	0.000770308	0.00522741	DOWN	AC087343.1
ENSG00000243795	7.91685	-1.14358	0.361694	-3.16174	0.0015683	0.00924794	DOWN	LINC02044
ENSG00000243853	3.93177	-1.11469	0.425198	-2.62158	0.00875244	0.0362688	DOWN	ALDH7A1P3
ENSG00000243964	1.88039	-1.18984	0.423408	-2.81015	0.00495179	0.0231449	DOWN	RPL23AP65
ENSG00000244086	6.93279	-1.14227	0.383036	-2.98214	0.00286245	0.0149656	DOWN	AC110749.1
ENSG00000244119	60.2794	-1.21961	0.204975	-5.95004	2.68071e-09	1.53584e-07	DOWN	PDCL3P4
ENSG00000244219	6.32498	-1.1563	0.3476	-3.32654	0.000879311	0.00582113	DOWN	TMEM225B
ENSG00000244245	3.52539	-1.45499	0.395326	-3.6805	0.00023278	0.00199654	DOWN	AC133134.1
ENSG00000244313	1481.2	-1.54923	0.274126	-5.65154	1.59017e-08	6.97442e-07	DOWN	AC024293.1
ENSG00000244398	2946.62	-1.00423	0.242577	-4.13982	3.47579e-05	0.000417247	DOWN	AC116533.1
ENSG00000244486	136.611	-1.12509	0.194354	-5.78889	7.08526e-09	3.51318e-07	DOWN	SCARF2
ENSG00000245869	18.3413	-1.12711	0.26753	-4.21301	2.51993e-05	0.000321408	DOWN	AP004609.1
ENSG00000246366	24.9904	-1.1878	0.236146	-5.02993	4.90666e-07	1.22014e-05	DOWN	LACTB2-AS1
ENSG00000247970	8.76063	-1.04525	0.351177	-2.97641	0.00291645	0.0151905	DOWN	AL160313.1
ENSG00000248275	401.266	-1.05586	0.206834	-5.10484	3.31069e-07	8.66925e-06	DOWN	TRIM52-AS1
ENSG00000248367	34.0478	-1.11122	0.265919	-4.1788	2.93055e-05	0.000363091	DOWN	AC008610.1
ENSG00000248487	157.766	-1.02486	0.218602	-4.68827	2.75529e-06	5.21751e-05	DOWN	ABHD14A
ENSG00000249092	3.26155	-1.28169	0.391823	-3.2711	0.00107128	0.00679665	DOWN	PPIAP77
ENSG00000250075	8.59479	-1.52462	0.311731	-4.89081	1.00421e-06	2.24813e-05	DOWN	AC104806.2
ENSG00000250131	11.242	-1.05881	0.302115	-3.50466	0.000457196	0.00342731	DOWN	AC078881.1
ENSG00000250536	2.38733	-1.18508	0.417344	-2.83959	0.0045172	0.0215376	DOWN	ABHD17AP3
ENSG00000250662	2.32203	-1.23585	0.411387	-3.0041	0.00266369	0.0141472	DOWN	HNRNPKP5
ENSG00000251377	2.64896	-1.02334	0.410492	-2.49295	0.0126687	0.0485983	DOWN	AC079340.2
ENSG00000251532	2.61264	-1.13939	0.422516	-2.69669	0.00700333	0.030532	DOWN	AC091849.2
ENSG00000252061	104.394	-1.35054	0.251221	-5.37591	7.61951e-08	2.59697e-06	DOWN	RNU6-415P
ENSG00000252147	5.31115	-1.04498	0.395888	-2.63958	0.00830085	0.0347824	DOWN	RNY3P16
ENSG00000252569	4.392	-1.06723	0.377399	-2.82786	0.00468599	0.0221796	DOWN	RNU6-1153P
ENSG00000253251	96.8702	-1.03029	0.19049	-5.40864	6.35065e-08	2.25311e-06	DOWN	SHLD3
ENSG00000254427	8.37239	-1.0681	0.394749	-2.70577	0.00681457	0.0298832	DOWN	AC103736.1
ENSG00000254682	176.774	-1.06194	0.179985	-5.90015	3.63177e-09	1.97532e-07	DOWN	AP002387.1
ENSG00000254726	3.00093	-1.51671	0.424718	-3.5711	0.000355488	0.00280539	DOWN	MEX3A
ENSG00000254744	2.75029	-1.51241	0.408768	-3.69993	0.000215662	0.00187975	DOWN	AC084855.1
ENSG00000255198	80.066	-1.37915	0.271429	-5.08105	3.75345e-07	9.62449e-06	DOWN	SNHG9
ENSG00000255384	1.46089	-1.11741	0.424982	-2.62932	0.00855562	0.0356203	DOWN	AP001267.2
ENSG00000255776	12.0024	-1.00493	0.337047	-2.98158	0.00286764	0.0149832	DOWN	VDAC2P2
ENSG00000256128	67.9415	-1.14452	0.204192	-5.60514	2.08091e-08	8.64012e-07	DOWN	LINC00944
ENSG00000256271	51.8201	-1.0528	0.273749	-3.84586	0.000120131	0.00115966	DOWN	CACNA1C-AS2
ENSG00000256690	18.8774	-1.00872	0.281608	-3.582	0.000340979	0.00270733	DOWN	AP001160.1
ENSG00000256913	10.5153	-1.17869	0.310063	-3.80146	0.000143844	0.00134441	DOWN	AC005840.3
ENSG00000257169	1.4556	-1.10266	0.424179	-2.59952	0.00933542	0.0381915	DOWN	AC125612.1
ENSG00000257231	3.84553	-1.13549	0.390815	-2.90543	0.00366747	0.0182362	DOWN	DYNLL1P4
ENSG00000257242	76.4377	-1.10604	0.19142	-5.77808	7.55557e-09	3.70178e-07	DOWN	LINC01619
ENSG00000257613	7.47673	-1.28836	0.332855	-3.87063	0.000108553	0.0010658	DOWN	LINC01481
ENSG00000257802	6.52153	-1.10393	0.332594	-3.31914	0.000902939	0.00593302	DOWN	AC089984.2
ENSG00000257838	6.42863	-1.04954	0.404132	-2.59701	0.00940382	0.0384133	DOWN	OTOAP1
ENSG00000257949	1.23069	-1.03894	0.408496	-2.54333	0.0109802	0.0435276	DOWN	TEN1
ENSG00000258137	2.26255	-1.06919	0.420559	-2.54232	0.011012	0.0436189	DOWN	AC079313.2
ENSG00000258352	119.664	-1.07671	0.169322	-6.35894	2.03146e-10	1.71791e-08	DOWN	AC119044.1
ENSG00000258469	52.3592	-1.79774	0.301454	-5.96355	2.46817e-09	1.42732e-07	DOWN	CHMP4BP1
ENSG00000258477	2.1175	-1.42637	0.420794	-3.38971	0.000699674	0.00483139	DOWN	PPIAP6
ENSG00000258534	8.97044	-1.16314	0.319856	-3.63645	0.000276424	0.00228057	DOWN	AL132712.1
ENSG00000258613	3.43904	-1.24436	0.420509	-2.95916	0.00308476	0.015899	DOWN	RPL21P7
ENSG00000258654	9.90088	-1.03742	0.359061	-2.88927	0.00386139	0.0189698	DOWN	AC026495.1
ENSG00000258794	2.95512	-1.23798	0.42059	-2.94344	0.00324584	0.0165359	DOWN	DUX4L27
ENSG00000259015	15.3447	-1.22327	0.314881	-3.88487	0.000102384	0.00101655	DOWN	AL442663.4
ENSG00000259335	2.34606	-1.19657	0.42413	-2.82124	0.00478383	0.022539	DOWN	HNRNPMP1
ENSG00000259630	13.8918	-1.05304	0.282259	-3.73077	0.000190899	0.0016932	DOWN	AC104046.1
ENSG00000259792	11.9263	-1.2813	0.334313	-3.83263	0.00012678	0.00121153	DOWN	AC104758.2
ENSG00000259926	5.00182	-1.10387	0.370203	-2.98181	0.00286551	0.0149753	DOWN	AC007342.1
ENSG00000260018	32.71	-1.02814	0.292386	-3.5164	0.000437446	0.00331854	DOWN	AC040169.1
ENSG00000260027	13.954	-1.06212	0.309968	-3.42656	0.00061127	0.00432992	DOWN	HOXB7
ENSG00000260060	44.3579	-1.29055	0.237251	-5.43961	5.33978e-08	1.9419e-06	DOWN	AC009088.1
ENSG00000260081	50.4525	-1.50237	0.303546	-4.9494	7.44427e-07	1.74073e-05	DOWN	AF274858.1
ENSG00000260179	25.9282	-1.29217	0.273528	-4.72407	2.31167e-06	4.50175e-05	DOWN	AL162741.1
ENSG00000260196	44.8891	-1.23243	0.28923	-4.26106	2.03457e-05	0.000270251	DOWN	AC124798.1
ENSG00000260260	163.197	-1.08908	0.281451	-3.86954	0.00010904	0.00106931	DOWN	SNHG19
ENSG00000260428	138.459	-1.01845	0.237341	-4.2911	1.77793e-05	0.000243362	DOWN	SCX
ENSG00000260645	9.50447	-1.18631	0.317408	-3.73748	0.000185875	0.00165697	DOWN	AL359715.2
ENSG00000260708	184.316	-1.24326	0.255612	-4.86383	1.15133e-06	2.50704e-05	DOWN	AL118516.1
ENSG00000260979	8.70244	-1.08996	0.3294	-3.30892	0.000936564	0.00610845	DOWN	AC022167.3
ENSG00000261183	8.85674	-1.06171	0.346913	-3.06046	0.00220995	0.012219	DOWN	SPINT1-AS1
ENSG00000261433	3.8019	-1.19443	0.387875	-3.07943	0.00207399	0.0116156	DOWN	AC002347.1
ENSG00000261575	8.40044	-1.25522	0.376365	-3.33511	0.00085266	0.00567589	DOWN	AC005829.1
ENSG00000261594	11.9842	-1.27077	0.35319	-3.59798	0.000320695	0.00257359	DOWN	TPBGL
ENSG00000261707	4.20285	-1.22687	0.395795	-3.09976	0.00193676	0.0110144	DOWN	AC092134.1
ENSG00000261773	5.97826	-1.1491	0.35534	-3.2338	0.00122154	0.00755412	DOWN	AC244090.2
ENSG00000262001	82.8041	-1.15554	0.192741	-5.99529	2.03123e-09	1.22633e-07	DOWN	DLGAP1-AS2
ENSG00000262049	197.05	-1.15141	0.223275	-5.15689	2.51079e-07	6.902e-06	DOWN	AC139530.1
ENSG00000262484	38.7691	-1.52282	0.248937	-6.11728	9.51864e-10	6.32201e-08	DOWN	CCER2
ENSG00000263574	4.29418	-1.06539	0.3955	-2.69378	0.00706466	0.030718	DOWN	AC125421.1
ENSG00000263934	6.52229	-1.11429	0.421957	-2.64076	0.00827206	0.0347322	DOWN	SNORD3A
ENSG00000264148	2.77859	-1.00217	0.385585	-2.5991	0.00934683	0.0382248	DOWN	AC138207.3
ENSG00000264812	9.30568	-1.12274	0.311824	-3.60055	0.000317546	0.0025533	DOWN	AC132938.2
ENSG00000265752	4.22531	-1.2354	0.382333	-3.2312	0.0012327	0.00760406	DOWN	AC010754.1
ENSG00000266010	4.48864	-1.47551	0.399185	-3.69631	0.000218756	0.00189868	DOWN	GATA6-AS1
ENSG00000266378	7.15794	-1.11683	0.382319	-2.92119	0.00348695	0.0175185	DOWN	AC005224.3
ENSG00000266402	20.1961	-1.47274	0.308039	-4.78104	1.74394e-06	3.55013e-05	DOWN	SNHG25
ENSG00000266473	67.5813	-1.20362	0.300482	-4.00563	6.18531e-05	0.000676112	DOWN	AC007448.3
ENSG00000266910	20.0973	-1.11085	0.226619	-4.90185	9.4938e-07	2.14092e-05	DOWN	AC008507.1
ENSG00000266983	25.3605	-1.22005	0.285098	-4.27942	1.87379e-05	0.000253671	DOWN	AC011444.1
ENSG00000267053	16.2455	-1.12992	0.415741	-2.71784	0.00657104	0.0290422	DOWN	AC012617.1
ENSG00000267388	3.11059	-1.14228	0.424573	-2.69042	0.00713628	0.0309586	DOWN	AF038458.2
ENSG00000267453	43.8804	-1.36002	0.397275	-3.42337	0.000618498	0.00437109	DOWN	LINC01835
ENSG00000267655	9.16157	-1.14992	0.342854	-3.35398	0.000796587	0.00535736	DOWN	AC125437.1
ENSG00000267986	10.8935	-1.70403	0.339868	-5.01381	5.33626e-07	1.31243e-05	DOWN	AC130469.1
ENSG00000268401	4.13824	-1.02302	0.379913	-2.69277	0.00708611	0.0307877	DOWN	AC007785.3
ENSG00000268623	3.0258	-1.37313	0.410774	-3.34278	0.000829432	0.00555045	DOWN	AC020904.1
ENSG00000268751	10.8416	-1.44937	0.320731	-4.51895	6.21467e-06	0.000101831	DOWN	SCGB1B2P
ENSG00000268836	12.774	-1.26514	0.327216	-3.86638	0.000110465	0.00108028	DOWN	Z69706.1
ENSG00000269176	9.29666	-1.27991	0.301189	-4.24951	2.14243e-05	0.0002811	DOWN	AP001160.3
ENSG00000269646	7.21755	-1.38955	0.338996	-4.09903	4.14885e-05	0.000483472	DOWN	AC010487.2
ENSG00000269834	94.0047	-1.07165	0.207046	-5.17587	2.26851e-07	6.36102e-06	DOWN	ZNF528-AS1
ENSG00000269919	20.2896	-1.29512	0.333864	-3.8792	0.0001048	0.00103513	DOWN	AL022067.1
ENSG00000269944	3.02192	-1.09639	0.402122	-2.72651	0.00640074	0.0284371	DOWN	AP001267.4
ENSG00000269951	37.3512	-1.4283	0.270513	-5.27996	1.29213e-07	3.98599e-06	DOWN	AC090181.2
ENSG00000269976	5.62167	-1.03268	0.370616	-2.78639	0.00532982	0.0245711	DOWN	AC012065.3
ENSG00000269978	1.85687	-1.10167	0.425163	-2.59117	0.00956494	0.038949	DOWN	AL359881.1
ENSG00000270035	1.77931	-1.25823	0.425218	-2.95902	0.00308622	0.0159014	DOWN	AL359881.2
ENSG00000270124	10.688	-1.29097	0.338173	-3.81749	0.000134815	0.00127695	DOWN	AC092127.2
ENSG00000270140	1.40936	-1.12186	0.425204	-2.6384	0.00832987	0.0348567	DOWN	AC005520.3
ENSG00000270379	88.0967	-1.15838	0.185658	-6.23931	4.39502e-10	3.27874e-08	DOWN	HEATR9
ENSG00000270409	2.07553	-1.07443	0.424738	-2.52963	0.0114182	0.0448178	DOWN	AC090950.1
ENSG00000270673	36.601	-1.02872	0.289938	-3.54806	0.000388086	0.00301163	DOWN	YTHDF3-AS1
ENSG00000270761	10.739	-1.82906	0.382729	-4.77901	1.76165e-06	3.57145e-05	DOWN	AL355353.1
ENSG00000270765	3.65112	-1.13324	0.40187	-2.81992	0.00480362	0.0226107	DOWN	GAS2L2
ENSG00000270832	7.18068	-1.22767	0.330952	-3.70951	0.000207658	0.00182202	DOWN	AC092120.2
ENSG00000271046	7.86678	-1.0489	0.374361	-2.80184	0.0050812	0.0236602	DOWN	AL512631.1
ENSG00000271204	5.12516	-1.30993	0.40163	-3.26155	0.00110806	0.0069746	DOWN	AC016831.4
ENSG00000271380	30.2175	-1.11324	0.266493	-4.17737	2.94899e-05	0.000365009	DOWN	AL451085.2
ENSG00000271387	6.05288	-1.37657	0.376583	-3.65543	0.000256746	0.00215421	DOWN	AL445228.2
ENSG00000271420	3.47094	-1.22147	0.396329	-3.08196	0.00205643	0.0115408	DOWN	AL109936.2
ENSG00000271503	16563	-1.03602	0.206821	-5.00924	5.46445e-07	1.33689e-05	DOWN	CCL5
ENSG00000271576	31.5631	-1.16824	0.209873	-5.56643	2.60008e-08	1.05947e-06	DOWN	AL359504.2
ENSG00000271717	4.93341	-1.08924	0.387786	-2.80887	0.00497153	0.0232152	DOWN	AC022146.2
ENSG00000271737	10.7067	-1.1004	0.336965	-3.26563	0.00109222	0.00689766	DOWN	AC008608.2
ENSG00000271781	16.5603	-1.49102	0.302047	-4.9364	7.9578e-07	1.83991e-05	DOWN	AC026740.1
ENSG00000271858	28.2139	-1.26646	0.298619	-4.24105	2.22481e-05	0.000289296	DOWN	CYB561D2
ENSG00000271869	93.1752	-1.56685	0.307241	-5.09976	3.40091e-07	8.85852e-06	DOWN	AC026979.2
ENSG00000271938	7.42358	-1.26673	0.370537	-3.41863	0.000629362	0.00442885	DOWN	AC103724.4
ENSG00000271964	222.106	-1.39614	0.209167	-6.67476	2.47641e-11	2.76696e-09	DOWN	AC090948.1
ENSG00000272109	22.4135	-1.54657	0.315112	-4.908	9.20121e-07	2.08445e-05	DOWN	AC008906.2
ENSG00000272141	2.24456	-1.06414	0.42203	-2.52147	0.0116865	0.0456679	DOWN	AL390719.2
ENSG00000272158	1.72154	-1.16298	0.421049	-2.7621	0.005743	0.0260251	DOWN	AL139022.2
ENSG00000272192	2.70275	-1.15346	0.416491	-2.76948	0.0056146	0.0255843	DOWN	AC100812.1
ENSG00000272217	12.2158	-1.19917	0.306809	-3.90854	9.28556e-05	0.000938169	DOWN	AL645940.1
ENSG00000272256	235.176	-1.78354	0.316921	-5.62772	1.82608e-08	7.78779e-07	DOWN	AC044849.1
ENSG00000272264	11.7015	-1.11216	0.338845	-3.28222	0.00102995	0.00661099	DOWN	AC009686.2
ENSG00000272282	225.663	-1.07528	0.205289	-5.23788	1.62434e-07	4.79783e-06	DOWN	LINC02084
ENSG00000272338	16.9586	-1.05224	0.325529	-3.23241	0.0012275	0.00757953	DOWN	AC067838.1
ENSG00000272366	6.04165	-1.12801	0.37313	-3.02309	0.00250207	0.013484	DOWN	AL158211.3
ENSG00000272384	2.5719	-1.02576	0.41134	-2.49371	0.0126415	0.0485318	DOWN	AC016405.3
ENSG00000272420	11.5674	-1.17047	0.302395	-3.87066	0.000108543	0.0010658	DOWN	AL513477.2
ENSG00000272426	3.59618	-1.08104	0.378778	-2.85402	0.00431697	0.0207795	DOWN	BX284668.6
ENSG00000272434	32.1791	-1.49219	0.274381	-5.43839	5.37637e-08	1.94947e-06	DOWN	AC137630.3
ENSG00000272523	66.5466	-1.04852	0.284689	-3.68305	0.00023046	0.00197939	DOWN	LINC01023
ENSG00000272525	5.89658	-1.47383	0.333167	-4.4237	9.70244e-06	0.000146623	DOWN	AC099522.2
ENSG00000272576	7.14889	-1.61616	0.369806	-4.37029	1.24081e-05	0.000179914	DOWN	AC027271.1
ENSG00000272677	61.8011	-1.29207	0.239398	-5.39715	6.77081e-08	2.36815e-06	DOWN	AC124016.1
ENSG00000272702	2.87693	-1.16715	0.414433	-2.81626	0.00485859	0.0228182	DOWN	AC010913.1
ENSG00000272763	16.4292	-1.13805	0.324188	-3.51048	0.000447296	0.00336981	DOWN	AC103702.2
ENSG00000272777	23.7905	-2.10367	0.276147	-7.61793	2.5777e-14	9.56593e-12	DOWN	AC019131.2
ENSG00000272795	2.04377	-1.16708	0.421929	-2.76605	0.00567403	0.0257885	DOWN	AC126283.1
ENSG00000272817	3.66839	-1.40356	0.404537	-3.46954	0.000521342	0.0038155	DOWN	AL359198.1
ENSG00000272832	5.76119	-1.15903	0.411708	-2.81518	0.00487506	0.0228642	DOWN	AC022296.3
ENSG00000272899	55.7146	-1.1531	0.214024	-5.38771	7.13613e-08	2.46107e-06	DOWN	ATP6V1FNB
ENSG00000272988	6.59204	-1.14608	0.375842	-3.04936	0.0022933	0.0125869	DOWN	AC022392.1
ENSG00000272990	30.7093	-1.11477	0.250579	-4.44877	8.63643e-06	0.000133621	DOWN	AC084036.1
ENSG00000273038	153.273	-1.14026	0.205722	-5.54274	2.97778e-08	1.17912e-06	DOWN	AL365203.2
ENSG00000273066	114.601	-1.0766	0.15671	-6.87001	6.41982e-12	8.85613e-10	DOWN	AL355987.4
ENSG00000273156	27.6116	-1.32512	0.277266	-4.77922	1.75973e-06	3.57145e-05	DOWN	AC124016.2
ENSG00000273160	20.9458	-1.02358	0.252935	-4.04681	5.19214e-05	0.000581185	DOWN	AL359962.2
ENSG00000273176	1.97628	-1.04605	0.414335	-2.52466	0.0115811	0.0453276	DOWN	AL008635.1
ENSG00000273265	26.6062	-1.71945	0.255967	-6.71746	1.84917e-11	2.20587e-09	DOWN	CNNM3-DT
ENSG00000273271	60.4942	-1.10306	0.184259	-5.98647	2.14451e-09	1.2853e-07	DOWN	AP000254.1
ENSG00000273416	3.49619	-1.02607	0.393307	-2.60881	0.00908572	0.0373659	DOWN	AL732292.2
ENSG00000273428	4.59829	-1.28802	0.398239	-3.23429	0.00121944	0.0075449	DOWN	AC004832.6
ENSG00000273450	4.97527	-1.16851	0.385216	-3.03339	0.00241825	0.0131268	DOWN	AL139124.1
ENSG00000273455	1.13949	-1.11532	0.425216	-2.62296	0.00871691	0.0361638	DOWN	AC072039.2
ENSG00000273456	33.8797	-1.18234	0.274335	-4.30985	1.63369e-05	0.000226861	DOWN	AC064836.3
ENSG00000273493	2.66819	-1.29081	0.407342	-3.16886	0.00153039	0.00905801	DOWN	AC098479.1
ENSG00000273565	6.48928	-1.22166	0.382943	-3.19018	0.00142183	0.00854031	DOWN	AL691403.2
ENSG00000273628	10.983	-1.33712	0.326633	-4.09365	4.24631e-05	0.000492042	DOWN	AL354798.1
ENSG00000273748	276.35	-1.08548	0.362011	-2.99847	0.00271336	0.014344	DOWN	AL592183.1
ENSG00000273816	9.02205	-1.84369	0.34449	-5.35195	8.70097e-08	2.8917e-06	DOWN	AC005695.3
ENSG00000274104	59.6191	-1.67728	0.252165	-6.65152	2.90083e-11	3.16948e-09	DOWN	AC020910.4
ENSG00000274275	7.0855	-1.28452	0.323249	-3.97378	7.07412e-05	0.000752287	DOWN	AC009831.3
ENSG00000274286	4.56313	-1.46959	0.392751	-3.74177	0.000182729	0.00163252	DOWN	ADRA2B
ENSG00000274373	13.534	-1.61923	0.367113	-4.41071	1.03034e-05	0.000153915	DOWN	AC148476.1
ENSG00000274460	43.9259	-1.06856	0.193186	-5.53123	3.17988e-08	1.24085e-06	DOWN	AC092119.2
ENSG00000274501	17.2462	-1.07889	0.325712	-3.31241	0.000924955	0.00604871	DOWN	AL121845.4
ENSG00000274591	2.81787	-1.16518	0.400151	-2.91184	0.00359305	0.0179239	DOWN	AC025031.3
ENSG00000274751	7.00357	-1.02283	0.338494	-3.0217	0.00251363	0.0135345	DOWN	AC120498.9
ENSG00000274775	1.10477	-1.38538	0.419227	-3.30461	0.000951077	0.00618513	DOWN	Z82195.2
ENSG00000275040	3.89708	-2.14394	0.412868	-5.19281	2.07142e-07	5.9201e-06	DOWN	AC009159.1
ENSG00000275092	15.493	-1.00972	0.268663	-3.75833	0.00017105	0.00154772	DOWN	AL031710.2
ENSG00000275191	2.4295	-1.13963	0.417265	-2.73118	0.00631082	0.028073	DOWN	AC007497.1
ENSG00000275228	5.17724	-1.1169	0.38853	-2.87469	0.00404426	0.0197167	DOWN	AC024257.5
ENSG00000275395	422.538	-1.10441	0.254749	-4.33528	1.45577e-05	0.000204246	DOWN	FCGBP
ENSG00000275438	4.42645	-1.4502	0.392843	-3.69156	0.000222879	0.00192701	DOWN	AL031008.1
ENSG00000275484	10.8193	-1.08645	0.341314	-3.18313	0.00145695	0.00871007	DOWN	AP003419.3
ENSG00000275549	26.8791	-1.01542	0.273535	-3.71222	0.000205449	0.00180539	DOWN	STPG3-AS1
ENSG00000275632	12.5933	-1.06258	0.310691	-3.42006	0.000626079	0.00441204	DOWN	AL035461.2
ENSG00000275772	36.9494	-1.33089	0.259776	-5.12321	3.00373e-07	8.0012e-06	DOWN	AC244157.2
ENSG00000275897	3.12961	-1.15257	0.408981	-2.81815	0.00483013	0.0227095	DOWN	AC021491.4
ENSG00000275927	13.9019	-1.2576	0.285375	-4.40684	1.04889e-05	0.000156592	DOWN	AC009152.1
ENSG00000276030	2.74419	-1.32855	0.401932	-3.30541	0.00094839	0.00616929	DOWN	AC073534.1
ENSG00000276075	9.73128	-1.00518	0.338117	-2.97288	0.00295018	0.0153237	DOWN	AC027682.6
ENSG00000276250	5.44211	-1.25913	0.361746	-3.4807	0.000500102	0.00368848	DOWN	AC127024.6
ENSG00000276704	4.80973	-1.22052	0.371903	-3.28182	0.0010314	0.00661775	DOWN	AL442067.2
ENSG00000276728	84.7976	-1.01487	0.208227	-4.87384	1.09448e-06	2.41736e-05	DOWN	AC142472.1
ENSG00000276747	25.1288	-1.89276	0.408589	-4.63244	3.61385e-06	6.50888e-05	DOWN	PADI6
ENSG00000276768	2.06227	-1.26277	0.409961	-3.08023	0.00206843	0.0115923	DOWN	AL121890.2
ENSG00000276853	43.2111	-1.16492	0.251775	-4.62682	3.71328e-06	6.65882e-05	DOWN	AC026124.2
ENSG00000276867	3.8086	-1.50923	0.410609	-3.6756	0.000237296	0.00202402	DOWN	AC074050.4
ENSG00000277654	1.7748	-1.25286	0.425227	-2.94634	0.00321559	0.0164055	DOWN	AC087633.2
ENSG00000277879	67.9969	-1.25813	0.269965	-4.66036	3.15658e-06	5.85175e-05	DOWN	AL391988.1
ENSG00000277911	2.59371	-1.2848	0.420517	-3.05529	0.00224843	0.0123791	DOWN	AC243773.2
ENSG00000277998	3.43452	-1.1638	0.376422	-3.09174	0.00198988	0.011262	DOWN	AC107075.1
ENSG00000278022	27.9644	-1.54778	0.306761	-5.04556	4.52202e-07	1.13709e-05	DOWN	AC118658.1
ENSG00000278107	18.5386	-1.05712	0.291987	-3.62045	0.000294091	0.00239437	DOWN	AC027575.2
ENSG00000278627	4.85636	-1.12344	0.366915	-3.06186	0.00219965	0.0121839	DOWN	AC005962.1
ENSG00000279092	5.45044	-1.0846	0.381	-2.8467	0.00441745	0.0211683	DOWN	AC025678.3
ENSG00000279168	21.7771	-1.25642	0.318537	-3.94433	8.00228e-05	0.000829068	DOWN	AC105052.4
ENSG00000279170	3.10789	-1.3082	0.411069	-3.18244	0.00146041	0.00872325	DOWN	AL137784.3
ENSG00000279281	5.00327	-1.57684	0.386441	-4.08042	4.49537e-05	0.000515579	DOWN	AC015883.1
ENSG00000279332	36.0158	-1.00826	0.237154	-4.25151	2.1233e-05	0.000278738	DOWN	AC090772.4
ENSG00000279392	1.84556	-1.08241	0.413952	-2.61481	0.00892779	0.0368307	DOWN	AL158801.5
ENSG00000279489	1.68844	-1.24792	0.424758	-2.93796	0.0033038	0.0167483	DOWN	AL355377.2
ENSG00000279527	1.49525	-1.2547	0.425016	-2.95212	0.00315603	0.0161718	DOWN	AC073592.7
ENSG00000279623	3.36187	-1.55138	0.399786	-3.88052	0.000104235	0.00103037	DOWN	AL359697.1
ENSG00000279691	30.9787	-1.02258	0.298147	-3.42978	0.000604063	0.00429117	DOWN	AC113410.3
ENSG00000279799	151.213	-1.63861	0.275445	-5.94896	2.69848e-09	1.54244e-07	DOWN	AC006077.2
ENSG00000279845	4.86301	-1.12844	0.364216	-3.09826	0.00194659	0.0110601	DOWN	AC097372.3
ENSG00000279908	80.4773	-1.3088	0.220598	-5.93295	2.97531e-09	1.66976e-07	DOWN	AC026748.1
ENSG00000279942	62.4907	-1.32037	0.298268	-4.4268	9.56429e-06	0.00014489	DOWN	AL353597.3
ENSG00000280399	4.07861	-1.8824	0.388273	-4.84815	1.24618e-06	2.67814e-05	DOWN	AC022497.1
ENSG00000280439	3.01371	-1.45229	0.392493	-3.70018	0.00021545	0.00187857	DOWN	AC004836.1
ENSG00000283234	2.69585	-1.85524	0.416757	-4.45161	8.52283e-06	0.000132611	DOWN	AL590556.2
ENSG00000283429	21.2961	-1.04244	0.274041	-3.80398	0.000142392	0.00133337	DOWN	MIR1244-3
ENSG00000283498	178.767	-1.11269	0.254978	-4.36388	1.27777e-05	0.000183762	DOWN	MIR1244-2
ENSG00000283697	3.18407	-1.25803	0.420014	-2.99521	0.00274255	0.014452	DOWN	HSFX3
ENSG00000284128	14.5342	-1.24087	0.36715	-3.37974	0.000725533	0.00497567	DOWN	AP000356.3
ENSG00000284505	1.99973	-1.22465	0.424075	-2.88783	0.00387913	0.0190394	DOWN	LYNX1-SLURP2
ENSG00000284707	247.934	-1.14236	0.173203	-6.59547	4.23912e-11	4.42866e-09	DOWN	AC079781.5
ENSG00000284727	4.81176	-1.29423	0.416323	-3.10873	0.00187895	0.0107376	DOWN	AC116562.4
ENSG00000285091	4.04468	-1.03271	0.381472	-2.70718	0.00678568	0.0297829	DOWN	AL109840.2
ENSG00000285467	2.27253	-1.03566	0.411633	-2.51597	0.0118704	0.0462328	DOWN	AL136419.1
ENSG00000285581	11.0558	-1.17283	0.399233	-2.9377	0.00330658	0.0167589	DOWN	AC091196.1
ENSG00000004809	33.3171	1.10213	0.29144	3.78169	0.000155768	0.00143362	UP	SLC22A16
ENSG00000004939	79.2085	1.37757	0.409909	3.36068	0.000777522	0.00525865	UP	SLC4A1
ENSG00000005249	531.012	1.26269	0.179103	7.05007	1.78832e-12	3.10979e-10	UP	PRKAR2B
ENSG00000005893	1218.82	1.00379	0.135158	7.42676	1.11287e-13	3.12275e-11	UP	LAMP2
ENSG00000005961	1967.18	1.3613	0.255736	5.32309	1.0202e-07	3.29223e-06	UP	ITGA2B
ENSG00000010704	130.844	1.18256	0.184446	6.41141	1.4418e-10	1.29756e-08	UP	HFE
ENSG00000014257	186.661	1.27417	0.208625	6.10746	1.01232e-09	6.68375e-08	UP	ACPP
ENSG00000019991	110.903	1.06627	0.197895	5.38808	7.12138e-08	2.45941e-06	UP	HGF
ENSG00000020181	109.486	1.05369	0.262814	4.00926	6.09102e-05	0.000666987	UP	ADGRA2
ENSG00000029153	25.4855	1.25017	0.255535	4.89236	9.96322e-07	2.23656e-05	UP	ARNTL2
ENSG00000033327	821.107	1.02307	0.159008	6.43412	1.24195e-10	1.13583e-08	UP	GAB2
ENSG00000038427	9394.45	1.68767	0.221279	7.62691	2.40451e-14	9.27729e-12	UP	VCAN
ENSG00000038945	144.088	1.21843	0.286159	4.25786	2.0639e-05	0.000272354	UP	MSR1
ENSG00000047597	40.7603	1.15931	0.267107	4.34024	1.4233e-05	0.000200603	UP	XK
ENSG00000047648	43.704	1.09684	0.220662	4.97067	6.67221e-07	1.58725e-05	UP	ARHGAP6
ENSG00000049323	70.8414	1.51419	0.211414	7.16222	7.93815e-13	1.63347e-10	UP	LTBP1
ENSG00000059728	1791.79	1.00033	0.218635	4.57535	4.75424e-06	8.07403e-05	UP	MXD1
ENSG00000061918	62.5726	1.21035	0.181038	6.6856	2.29978e-11	2.6291e-09	UP	GUCY1B1
ENSG00000062282	357.873	1.39113	0.264189	5.26568	1.39674e-07	4.23186e-06	UP	DGAT2
ENSG00000062716	2995.74	1.15091	0.156566	7.35099	1.9675e-13	4.95749e-11	UP	VMP1
ENSG00000064763	187.733	1.15263	0.184244	6.25599	3.95001e-10	2.99195e-08	UP	FAR2
ENSG00000067182	2614.68	1.01954	0.197242	5.169	2.35351e-07	6.56651e-06	UP	TNFRSF1A
ENSG00000067798	1.38269	1.33495	0.424227	3.14678	0.00165082	0.00963223	UP	NAV3
ENSG00000068650	1181.46	1.12398	0.210707	5.33434	9.58926e-08	3.12797e-06	UP	ATP11A
ENSG00000069011	3.49335	1.1418	0.381184	2.99541	0.00274074	0.0144486	UP	PITX1
ENSG00000069535	4.77777	1.19606	0.403692	2.96279	0.00304861	0.0157455	UP	MAOB
ENSG00000070019	15.3873	1.21142	0.268676	4.50884	6.51829e-06	0.000106172	UP	GUCY2C
ENSG00000070371	137.393	1.15304	0.245348	4.69961	2.60658e-06	4.98561e-05	UP	CLTCL1
ENSG00000072110	1808	1.11878	0.125069	8.94532	3.70876e-19	7.63171e-16	UP	ACTN1
ENSG00000072401	653.859	1.02321	0.142307	7.19014	6.4725e-13	1.38979e-10	UP	UBE2D1
ENSG00000072422	61.0939	1.15865	0.22205	5.21795	1.80919e-07	5.29316e-06	UP	RHOBTB1
ENSG00000072952	168.387	1.38675	0.210072	6.60131	4.07536e-11	4.28225e-09	UP	MRVI1
ENSG00000073331	489.972	1.01356	0.196953	5.14618	2.65846e-07	7.19007e-06	UP	ALPK1
ENSG00000073737	97.8268	1.09804	0.291548	3.76624	0.000165722	0.0015078	UP	DHRS9
ENSG00000073756	465.476	1.14306	0.366888	3.11554	0.00183606	0.0105363	UP	PTGS2
ENSG00000074660	459.422	1.01135	0.203366	4.97305	6.59085e-07	1.56941e-05	UP	SCARF1
ENSG00000076685	376.656	1.0754	0.257832	4.17094	3.03346e-05	0.000373257	UP	NT5C2
ENSG00000079215	15.2806	1.58079	0.328569	4.81114	1.50069e-06	3.12186e-05	UP	SLC1A3
ENSG00000079385	94.195	1.58349	0.303967	5.20941	1.89445e-07	5.50348e-06	UP	CEACAM1
ENSG00000080200	67.0979	1.13577	0.370692	3.06391	0.00218468	0.0121364	UP	CRYBG3
ENSG00000084110	296.74	1.30719	0.170664	7.65944	1.8675e-14	7.43777e-12	UP	HAL
ENSG00000087253	515.609	1.21891	0.179477	6.79146	1.11006e-11	1.40426e-09	UP	LPCAT2
ENSG00000089041	563.57	1.14728	0.235807	4.86535	1.14253e-06	2.49227e-05	UP	P2RX7
ENSG00000089169	179.892	1.34126	0.291532	4.60075	4.20977e-06	7.32571e-05	UP	RPH3A
ENSG00000089505	23.4001	1.39084	0.347582	4.00148	6.2948e-05	0.000684746	UP	CMTM1
ENSG00000090376	1140.95	1.08037	0.204919	5.27216	1.3483e-07	4.11033e-06	UP	IRAK3
ENSG00000090382	23829.1	1.49505	0.309828	4.82542	1.39706e-06	2.946e-05	UP	LYZ
ENSG00000091106	343.227	1.4972	0.202805	7.38247	1.55374e-13	4.08154e-11	UP	NLRC4
ENSG00000091436	190.633	1.05052	0.181416	5.79068	7.01036e-09	3.48303e-07	UP	MAP3K20
ENSG00000096968	806.836	1.05035	0.203222	5.16848	2.36009e-07	6.56651e-06	UP	JAK2
ENSG00000099194	93.1155	1.03269	0.230488	4.48043	7.44933e-06	0.000118522	UP	SCD
ENSG00000100336	22.7869	1.26	0.406281	3.10132	0.00192663	0.0109719	UP	APOL4
ENSG00000100368	2542.09	1.18026	0.198759	5.93817	2.88224e-09	1.62491e-07	UP	CSF2RB
ENSG00000100504	1450.02	1.25509	0.177068	7.08822	1.35843e-12	2.54119e-10	UP	PYGL
ENSG00000100985	213.703	1.35309	0.385948	3.5059	0.000455069	0.0034169	UP	MMP9
ENSG00000101162	658.18	1.73814	0.310517	5.59758	2.17371e-08	8.99084e-07	UP	TUBB1
ENSG00000101188	129.896	1.0591	0.336505	3.14737	0.00164748	0.00961502	UP	NTSR1
ENSG00000101265	2965.69	1.00412	0.115445	8.69782	3.38332e-18	4.39706e-15	UP	RASSF2
ENSG00000101336	5040.97	1.01279	0.166663	6.07687	1.22551e-09	7.88052e-08	UP	HCK
ENSG00000101916	578.685	1.96046	0.191784	10.2223	1.57636e-24	1.94626e-20	UP	TLR8
ENSG00000102010	11.3713	1.95389	0.405166	4.82244	1.41813e-06	2.98278e-05	UP	BMX
ENSG00000102218	403.276	1.14555	0.179394	6.38566	1.7066e-10	1.48908e-08	UP	RP2
ENSG00000102230	22.8575	1.34903	0.243896	5.53118	3.18089e-08	1.24085e-06	UP	PCYT1B
ENSG00000102362	7.30291	1.66008	0.346552	4.79028	1.6655e-06	3.40167e-05	UP	SYTL4
ENSG00000102524	830.53	1.05629	0.180114	5.8646	4.50217e-09	2.37547e-07	UP	TNFSF13B
ENSG00000103196	494.72	1.15731	0.212707	5.44088	5.30166e-08	1.93088e-06	UP	CRISPLD2
ENSG00000103313	1266.83	1.36987	0.187147	7.31976	2.4841e-13	6.07325e-11	UP	MEFV
ENSG00000103316	8.00745	1.09058	0.338601	3.22083	0.00127819	0.0078377	UP	CRYM
ENSG00000103569	1088.44	1.62305	0.269837	6.01494	1.79955e-09	1.10264e-07	UP	AQP9
ENSG00000104043	165.19	1.03158	0.229575	4.49344	7.0083e-06	0.00011274	UP	ATP8B4
ENSG00000104093	1264.22	1.31749	0.220335	5.97949	2.23833e-09	1.32863e-07	UP	DMXL2
ENSG00000104267	199.858	1.16687	0.227986	5.11818	3.08498e-07	8.19113e-06	UP	CA2
ENSG00000104974	1225.86	1.25429	0.172303	7.27959	3.34834e-13	7.8544e-11	UP	LILRA1
ENSG00000105355	920.268	1.09009	0.122075	8.92963	4.27443e-19	8.11912e-16	UP	PLIN3
ENSG00000105501	16.2752	1.04298	0.292302	3.56816	0.000359498	0.00283251	UP	SIGLEC5
ENSG00000105514	480.291	1.41409	0.178058	7.94173	1.99382e-15	1.11894e-12	UP	RAB3D
ENSG00000105835	3589.3	1.17162	0.299936	3.90623	9.37478e-05	0.000946408	UP	NAMPT
ENSG00000105971	10.9956	1.02413	0.334554	3.06119	0.00220462	0.0122005	UP	CAV2
ENSG00000106714	32.689	1.48264	0.423368	3.50201	0.000461759	0.00345626	UP	CNTNAP3
ENSG00000106780	1921.27	1.26373	0.166931	7.5704	3.72089e-14	1.33159e-11	UP	MEGF9
ENSG00000107566	240.073	1.05749	0.137495	7.69111	1.45865e-14	6.00308e-12	UP	ERLIN1
ENSG00000108244	93.3628	1.44778	0.374671	3.86414	0.000111483	0.00108851	UP	KRT23
ENSG00000108861	675.883	1.15471	0.136145	8.48153	2.2225e-17	2.3861e-14	UP	DUSP3
ENSG00000108950	99.2215	2.96642	0.30795	9.63279	5.81291e-22	3.58845e-18	UP	FAM20A
ENSG00000109272	117.706	1.33054	0.324169	4.10446	4.05253e-05	0.000474037	UP	PF4V1
ENSG00000110079	138.332	1.3867	0.274449	5.05269	4.35636e-07	1.09767e-05	UP	MS4A4A
ENSG00000110237	23.1804	1.08217	0.305936	3.53723	0.00040434	0.00311233	UP	ARHGEF17
ENSG00000110880	1178.4	1.00074	0.132533	7.55082	4.32518e-14	1.50425e-11	UP	CORO1C
ENSG00000111052	180.634	1.09541	0.21696	5.04891	4.44349e-07	1.11848e-05	UP	LIN7A
ENSG00000111181	68.9012	1.2615	0.237861	5.30352	1.13589e-07	3.57558e-06	UP	SLC6A12
ENSG00000111261	51.1545	1.79319	0.318083	5.63749	1.72544e-08	7.43567e-07	UP	MANSC1
ENSG00000111331	1271.63	1.08558	0.27326	3.9727	7.10613e-05	0.000755041	UP	OAS3
ENSG00000111424	220.698	1.1679	0.144033	8.10852	5.12399e-16	3.16317e-13	UP	VDR
ENSG00000111684	93.9665	1.00083	0.281502	3.55531	0.000377531	0.00294919	UP	LPCAT3
ENSG00000111729	34.2346	1.2075	0.257773	4.68434	2.8086e-06	5.29007e-05	UP	CLEC4A
ENSG00000111817	337.485	1.2098	0.158193	7.64765	2.04689e-14	8.02285e-12	UP	DSE
ENSG00000111837	36.672	1.03219	0.245964	4.19651	2.71062e-05	0.000340281	UP	MAK
ENSG00000111886	17.0623	1.33103	0.344928	3.85888	0.000113909	0.00111001	UP	GABRR2
ENSG00000112053	36.7552	1.56187	0.296964	5.25947	1.44475e-07	4.34534e-06	UP	SLC26A8
ENSG00000112096	3247.89	1.24787	0.198844	6.27562	3.48254e-10	2.72998e-08	UP	SOD2
ENSG00000112195	166.273	1.31888	0.241124	5.46972	4.50736e-08	1.68893e-06	UP	TREML2
ENSG00000112245	5.33337	1.28056	0.39037	3.28037	0.00103671	0.0066406	UP	PTP4A1
ENSG00000112290	46.3226	1.42672	0.211772	6.73705	1.61632e-11	1.9661e-09	UP	WASF1
ENSG00000112299	179.536	1.45375	0.268401	5.41635	6.08267e-08	2.1768e-06	UP	VNN1
ENSG00000112303	2248.42	1.18602	0.212496	5.58138	2.38619e-08	9.78774e-07	UP	VNN2
ENSG00000113140	1819.15	1.25507	0.212063	5.91838	3.25123e-09	1.80817e-07	UP	SPARC
ENSG00000113368	701.112	1.44621	0.174077	8.30789	9.74155e-17	8.48099e-14	UP	LMNB1
ENSG00000113749	1188.15	1.05639	0.151746	6.96154	3.36582e-12	5.09891e-10	UP	HRH2
ENSG00000113790	14.8279	1.09303	0.246373	4.43646	9.14489e-06	0.000139325	UP	EHHADH
ENSG00000113916	1662.12	1.45009	0.185587	7.81354	5.56026e-15	2.69215e-12	UP	BCL6
ENSG00000114737	601.691	1.613	0.231824	6.95788	3.45437e-12	5.20115e-10	UP	CISH
ENSG00000114853	129.398	1.256	0.192689	6.51824	7.11359e-11	6.99824e-09	UP	ZBTB47
ENSG00000114904	161.01	1.08693	0.233393	4.65709	3.20717e-06	5.92331e-05	UP	NEK4
ENSG00000115271	1679.29	1.66524	0.196842	8.45975	2.67943e-17	2.7568e-14	UP	GCA
ENSG00000115290	8.79295	1.08587	0.3529	3.077	0.00209097	0.0116948	UP	GRB14
ENSG00000115318	228.353	1.02645	0.17274	5.94217	2.81278e-09	1.59669e-07	UP	LOXL3
ENSG00000115415	3067.76	1.08007	0.236502	4.56685	4.95115e-06	8.35101e-05	UP	STAT1
ENSG00000115457	58.746	1.55349	0.368683	4.21361	2.51318e-05	0.000320713	UP	IGFBP2
ENSG00000115507	3.96164	1.62099	0.422379	3.83777	0.000124157	0.00119107	UP	OTX1
ENSG00000115590	168.393	1.06974	0.386117	2.7705	0.00559702	0.0255419	UP	IL1R2
ENSG00000115594	69.3702	1.274	0.257254	4.9523	7.33419e-07	1.71662e-05	UP	IL1R1
ENSG00000115828	465.08	1.3841	0.188877	7.32805	2.33533e-13	5.76663e-11	UP	QPCT
ENSG00000115884	6.47711	1.2632	0.374146	3.37622	0.000734896	0.0050282	UP	SDC1
ENSG00000116701	5532.95	1.0562	0.157594	6.70203	2.05547e-11	2.40549e-09	UP	NCF2
ENSG00000116711	36.8204	1.60859	0.242232	6.64073	3.12138e-11	3.38054e-09	UP	PLA2G4A
ENSG00000116729	209.01	1.26954	0.221858	5.72234	1.05067e-08	4.91154e-07	UP	WLS
ENSG00000116962	151.479	1.14731	0.280006	4.09744	4.17748e-05	0.000486348	UP	NID1
ENSG00000116990	392.208	1.13448	0.185309	6.12209	9.23569e-10	6.1637e-08	UP	MYCL
ENSG00000117228	1141.2	1.42976	0.3171	4.50886	6.51773e-06	0.000106172	UP	GBP1
ENSG00000118113	41.218	1.35238	0.364324	3.71202	0.000205609	0.00180616	UP	MMP8
ENSG00000118515	899.19	1.17213	0.268187	4.37054	1.23937e-05	0.00017981	UP	SGK1
ENSG00000118785	1.61116	1.32568	0.424911	3.1199	0.00180913	0.0104012	UP	SPP1
ENSG00000119457	171.062	1.52378	0.258394	5.89712	3.69907e-09	2.00309e-07	UP	SLC46A2
ENSG00000119535	13501.5	1.02301	0.203693	5.02231	5.10533e-07	1.26192e-05	UP	CSF3R
ENSG00000119686	242.455	1.1176	0.157727	7.08565	1.38398e-12	2.56375e-10	UP	FLVCR2
ENSG00000119915	8.44241	1.54426	0.365026	4.23055	2.33122e-05	0.000300942	UP	ELOVL3
ENSG00000119917	780.296	1.10267	0.374863	2.94153	0.00326593	0.016604	UP	IFIT3
ENSG00000119922	780.842	1.21752	0.352154	3.45736	0.000545488	0.0039582	UP	IFIT2
ENSG00000120129	14849.6	1.19269	0.244254	4.88301	1.04479e-06	2.32633e-05	UP	DUSP1
ENSG00000120280	214.995	1.34987	0.181665	7.43054	1.08154e-13	3.07832e-11	UP	CXorf21
ENSG00000120594	832.349	1.09044	0.15391	7.08492	1.39125e-12	2.56375e-10	UP	PLXDC2
ENSG00000120696	44.4236	1.26232	0.242172	5.21248	1.8633e-07	5.44504e-06	UP	KBTBD7
ENSG00000120738	2913.25	1.70878	0.385137	4.4368	9.13042e-06	0.000139257	UP	EGR1
ENSG00000120868	587.03	1.20879	0.263613	4.58547	4.52967e-06	7.76205e-05	UP	APAF1
ENSG00000120885	2020.74	1.04735	0.244221	4.28855	1.79842e-05	0.000245757	UP	CLU
ENSG00000120949	255.557	1.05842	0.185347	5.71048	1.1266e-08	5.19985e-07	UP	TNFRSF8
ENSG00000121297	133.47	1.19522	0.18448	6.47885	9.2423e-11	8.6447e-09	UP	TSHZ3
ENSG00000121316	2932.03	1.69569	0.191265	8.86565	7.60586e-19	1.25208e-15	UP	PLBD1
ENSG00000121807	961.197	2.15458	0.22486	9.58184	9.53332e-22	4.70813e-18	UP	CCR2
ENSG00000121858	1485.02	1.30253	0.244564	5.32594	1.00434e-07	3.2578e-06	UP	TNFSF10
ENSG00000122679	6.21575	1.07341	0.390787	2.74679	0.00601819	0.0270047	UP	RAMP3
ENSG00000122786	25.0338	1.06996	0.29247	3.65834	0.000253851	0.00213427	UP	CALD1
ENSG00000122877	68.0471	1.57972	0.386355	4.08878	4.33654e-05	0.000500151	UP	EGR2
ENSG00000123342	14.1037	1.59604	0.342517	4.65975	3.16592e-06	5.86467e-05	UP	MMP19
ENSG00000123384	7190.48	1.26635	0.181309	6.98447	2.85942e-12	4.52613e-10	UP	LRP1
ENSG00000123405	1616.61	1.21734	0.247382	4.92089	8.61522e-07	1.96613e-05	UP	NFE2
ENSG00000123610	60.0193	1.93029	0.379159	5.09097	3.56231e-07	9.21092e-06	UP	TNFAIP6
ENSG00000123700	57.5205	2.52206	0.289659	8.70702	3.11965e-18	4.27963e-15	UP	KCNJ2
ENSG00000124491	2054.65	1.70499	0.154377	11.0443	2.33491e-28	5.76559e-24	UP	F13A1
ENSG00000125538	220.7	1.56393	0.323692	4.83153	1.35486e-06	2.87418e-05	UP	IL1B
ENSG00000125735	106.531	1.2554	0.210624	5.96036	2.51676e-09	1.45202e-07	UP	TNFSF14
ENSG00000125810	1913.46	1.54164	0.20944	7.36076	1.82867e-13	4.70367e-11	UP	CD93
ENSG00000125900	15.9319	1.02368	0.261748	3.91093	9.19412e-05	0.000930452	UP	SIRPD
ENSG00000127325	1.16268	1.5089	0.422774	3.56906	0.00035827	0.00282554	UP	BEST3
ENSG00000127507	976.986	1.26959	0.191486	6.63018	3.35285e-11	3.59965e-09	UP	ADGRE2
ENSG00000127951	5003.48	1.04626	0.189575	5.51899	3.40962e-08	1.31759e-06	UP	FGL2
ENSG00000127954	427.158	1.88071	0.250255	7.51516	5.6841e-14	1.87143e-11	UP	STEAP4
ENSG00000128512	44.7655	1.10718	0.280029	3.9538	7.69194e-05	0.000804137	UP	DOCK4
ENSG00000128594	109.265	1.63694	0.234935	6.96761	3.22363e-12	4.91364e-10	UP	LRRC4
ENSG00000128918	7.21743	1.19861	0.334805	3.58002	0.000343567	0.00272525	UP	ALDH1A2
ENSG00000129450	675.268	1.16264	0.14311	8.1241	4.50686e-16	2.92863e-13	UP	SIGLEC9
ENSG00000129538	29.502	1.41521	0.337456	4.19375	2.74375e-05	0.000343915	UP	RNASE1
ENSG00000130052	130.513	1.15057	0.159896	7.19571	6.21346e-13	1.35615e-10	UP	STARD8
ENSG00000130054	1.37946	1.03981	0.417036	2.49333	0.0126552	0.0485663	UP	FAM155B
ENSG00000131236	2037.94	1.13265	0.32206	3.5169	0.000436613	0.00331426	UP	CAP1
ENSG00000131389	2123.75	1.08166	0.194218	5.56932	2.55735e-08	1.04378e-06	UP	SLC6A6
ENSG00000131471	31.8455	1.24361	0.299438	4.15317	3.27908e-05	0.000398532	UP	AOC3
ENSG00000132170	9.31756	1.2617	0.352611	3.57817	0.000346005	0.00274282	UP	PPARG
ENSG00000132357	140.902	1.69714	0.219338	7.73756	1.01344e-14	4.31464e-12	UP	CARD6
ENSG00000132530	400.269	1.19225	0.319672	3.72962	0.000191769	0.00169969	UP	XAF1
ENSG00000132669	225.556	1.02912	0.185573	5.54563	2.92901e-08	1.16655e-06	UP	RIN2
ENSG00000132694	993.977	1.18695	0.165354	7.17821	7.06304e-13	1.50351e-10	UP	ARHGEF11
ENSG00000132825	142.603	1.08629	0.145048	7.48921	6.92915e-14	2.14917e-11	UP	PPP1R3D
ENSG00000133105	18.3792	1.75322	0.322532	5.4358	5.45503e-08	1.9722e-06	UP	RXFP2
ENSG00000133561	1198.34	1.10011	0.192562	5.713	1.11001e-08	5.1425e-07	UP	GIMAP6
ENSG00000133574	2035.85	1.17333	0.202538	5.79316	6.90762e-09	3.44867e-07	UP	GIMAP4
ENSG00000133800	6.21015	1.22945	0.404361	3.04048	0.00236205	0.0128903	UP	LYVE1
ENSG00000133805	453.866	1.01885	0.148397	6.86568	6.61775e-12	9.07845e-10	UP	AMPD3
ENSG00000133816	648.642	1.02919	0.167589	6.14116	8.19228e-10	5.60365e-08	UP	MICAL2
ENSG00000133961	1431.28	1.06036	0.132496	8.00297	1.21454e-15	7.14061e-13	UP	NUMB
ENSG00000134061	207.404	1.51535	0.242051	6.26046	3.83839e-10	2.93441e-08	UP	CD180
ENSG00000134243	732.816	1.17124	0.153973	7.60677	2.81028e-14	1.0205e-11	UP	SORT1
ENSG00000134463	61.5906	1.03608	0.222568	4.65512	3.23794e-06	5.96716e-05	UP	ECHDC3
ENSG00000134548	27.3332	1.04174	0.337969	3.08235	0.00205372	0.0115334	UP	SPX
ENSG00000134755	161.45	1.97643	0.241759	8.17523	2.95303e-16	2.27872e-13	UP	DSC2
ENSG00000135211	123.978	1.05403	0.192132	5.48595	4.11244e-08	1.55749e-06	UP	TMEM60
ENSG00000135218	2344.4	1.25727	0.168529	7.46027	8.63423e-14	2.56873e-11	UP	CD36
ENSG00000135378	161.15	1.75042	0.214571	8.15777	3.4126e-16	2.55356e-13	UP	PRRG4
ENSG00000135407	67.3447	1.07508	0.186214	5.77335	7.77109e-09	3.78484e-07	UP	AVIL
ENSG00000135636	1970.79	1.56285	0.233904	6.6816	2.36349e-11	2.67714e-09	UP	DYSF
ENSG00000135838	609.843	1.2833	0.157501	8.14789	3.70329e-16	2.68957e-13	UP	NPL
ENSG00000135842	1062.84	1.114	0.206321	5.39938	6.68708e-08	2.34885e-06	UP	FAM129A
ENSG00000136040	1148.44	1.28019	0.165067	7.75559	8.79345e-15	3.80942e-12	UP	PLXNC1
ENSG00000136160	3.6433	1.31542	0.420444	3.12864	0.00175619	0.0101416	UP	EDNRB
ENSG00000136205	460.997	1.17476	0.189392	6.20279	5.54693e-10	4.01672e-08	UP	TNS3
ENSG00000136231	8.66967	1.23084	0.387588	3.17565	0.00149501	0.00887624	UP	IGF2BP3
ENSG00000136315	16.4632	1.65984	0.304949	5.44299	5.2393e-08	1.91665e-06	UP	AL355922.1
ENSG00000136404	86.0862	1.22795	0.216734	5.66568	1.46441e-08	6.52719e-07	UP	TM6SF1
ENSG00000136634	5.60507	1.33918	0.38135	3.51168	0.000445282	0.00336044	UP	IL10
ENSG00000136689	531.405	1.09874	0.2352	4.6715	2.99001e-06	5.58067e-05	UP	IL1RN
ENSG00000136826	2100.88	1.01226	0.232806	4.34807	1.3734e-05	0.000195249	UP	KLF4
ENSG00000136867	29.8928	1.1759	0.325719	3.61016	0.000306003	0.00247823	UP	SLC31A2
ENSG00000136869	918.882	1.69039	0.203532	8.30526	9.96026e-17	8.48099e-14	UP	TLR4
ENSG00000136999	9.58373	1.23821	0.377694	3.27834	0.00104421	0.00667975	UP	NOV
ENSG00000137462	1846.08	1.25624	0.14875	8.44532	3.03211e-17	2.99487e-14	UP	TLR2
ENSG00000137474	105.084	1.08143	0.249919	4.3271	1.51084e-05	0.000211252	UP	MYO7A
ENSG00000137575	2898.24	1.0879	0.131169	8.29387	1.09624e-16	9.02319e-14	UP	SDCBP
ENSG00000137757	47.8981	1.47381	0.285068	5.17003	2.34051e-07	6.54522e-06	UP	CASP5
ENSG00000137962	11.7449	1.14811	0.359799	3.19097	0.00141798	0.00852339	UP	ARHGAP29
ENSG00000138061	484.526	1.9706	0.252731	7.79723	6.32786e-15	2.96426e-12	UP	CYP1B1
ENSG00000138119	494.918	1.38197	0.266947	5.17694	2.25561e-07	6.33648e-06	UP	MYOF
ENSG00000138411	17.2831	1.20832	0.284793	4.24281	2.20737e-05	0.000287482	UP	HECW2
ENSG00000138413	434.907	1.16105	0.150397	7.71988	1.16443e-14	4.87344e-12	UP	IDH1
ENSG00000138449	393.094	1.3152	0.199905	6.57914	4.73179e-11	4.88879e-09	UP	SLC40A1
ENSG00000138678	194.6	1.05991	0.149162	7.10575	1.19667e-12	2.30855e-10	UP	GPAT3
ENSG00000138722	29.5395	1.20526	0.259072	4.65221	3.28389e-06	6.02892e-05	UP	MMRN1
ENSG00000138756	138.909	1.0138	0.184244	5.50248	3.74488e-08	1.43368e-06	UP	BMP2K
ENSG00000138772	204.03	1.99956	0.379109	5.27436	1.33217e-07	4.08129e-06	UP	ANXA3
ENSG00000138798	44.9353	1.73772	0.248256	6.99972	2.56475e-12	4.11242e-10	UP	EGF
ENSG00000138829	128.806	1.43538	0.240304	5.97318	2.32672e-09	1.36795e-07	UP	FBN2
ENSG00000139318	1776.24	1.18554	0.196974	6.01873	1.75788e-09	1.08518e-07	UP	DUSP6
ENSG00000139572	29.2428	1.62204	0.326868	4.96237	6.9638e-07	1.6471e-05	UP	GPR84
ENSG00000140479	76.9541	1.67565	0.248651	6.73897	1.59513e-11	1.94993e-09	UP	PCSK6
ENSG00000140526	1008.23	1.05878	0.151445	6.99113	2.72674e-12	4.34396e-10	UP	ABHD2
ENSG00000140749	1014.35	1.18073	0.200177	5.89845	3.66941e-09	1.9914e-07	UP	IGSF6
ENSG00000141526	2558.78	1.04597	0.151702	6.89487	5.3915e-12	7.69551e-10	UP	SLC16A3
ENSG00000142192	1398.25	1.04309	0.166049	6.28185	3.34574e-10	2.6311e-08	UP	APP
ENSG00000142405	725.239	1.41133	0.16605	8.49942	1.90545e-17	2.1387e-14	UP	NLRP12
ENSG00000143226	2666.03	1.13548	0.196942	5.76556	8.13858e-09	3.9328e-07	UP	FCGR2A
ENSG00000143344	43.3721	1.16826	0.216566	5.39447	6.87259e-08	2.39358e-06	UP	RGL1
ENSG00000143382	1147.24	1.16344	0.178373	6.52253	6.91328e-11	6.8558e-09	UP	ADAMTSL4
ENSG00000143409	470.159	1.05646	0.143701	7.3518	1.95551e-13	4.95749e-11	UP	MINDY1
ENSG00000143452	17.5744	1.25077	0.310279	4.0311	5.55171e-05	0.000614762	UP	HORMAD1
ENSG00000143546	32206.8	1.12999	0.308919	3.65788	0.000254315	0.00213599	UP	S100A8
ENSG00000143595	43.6407	1.06465	0.304287	3.49883	0.000467296	0.00348608	UP	AQP10
ENSG00000143776	19.0149	1.07264	0.259757	4.1294	3.63709e-05	0.000433031	UP	CDC42BPA
ENSG00000143797	135.455	1.0057	0.228386	4.40351	1.06512e-05	0.00015844	UP	MBOAT2
ENSG00000143878	2345.27	1.15876	0.212636	5.44952	5.05065e-08	1.85818e-06	UP	RHOB
ENSG00000145332	188.783	1.00663	0.134614	7.47787	7.55396e-14	2.30284e-11	UP	KLHL8
ENSG00000145335	145.721	1.58397	0.224956	7.04125	1.90517e-12	3.26166e-10	UP	SNCA
ENSG00000145555	23.8534	1.00765	0.261575	3.85223	0.000117049	0.00113423	UP	MYO10
ENSG00000145685	134.117	1.49866	0.20911	7.16686	7.67384e-13	1.59235e-10	UP	LHFPL2
ENSG00000146094	2058.84	1.22629	0.139471	8.7924	1.46399e-18	2.2594e-15	UP	DOK3
ENSG00000146122	3.34403	1.40065	0.418066	3.3503	0.000807246	0.0054152	UP	DAAM2
ENSG00000146592	651.917	1.59058	0.202165	7.86772	3.61154e-15	1.85791e-12	UP	CREB5
ENSG00000146859	436.689	1.28384	0.18565	6.91537	4.66633e-12	6.73835e-10	UP	TMEM140
ENSG00000147416	2618.84	1.13238	0.124542	9.09236	9.69148e-20	2.65902e-16	UP	ATP6V1B2
ENSG00000147454	2673.71	1.0228	0.237869	4.29986	1.70905e-05	0.000235631	UP	SLC25A37
ENSG00000147883	48.3929	1.71127	0.263273	6.49999	8.03262e-11	7.71788e-09	UP	CDKN2B
ENSG00000148572	326.626	1.189	0.178626	6.65637	2.80669e-11	3.08025e-09	UP	NRBF2
ENSG00000148926	501.958	1.41972	0.299965	4.73294	2.21289e-06	4.34708e-05	UP	ADM
ENSG00000150337	786.989	1.40052	0.315535	4.43855	9.05668e-06	0.000138491	UP	FCGR1A
ENSG00000150510	2.57709	1.1588	0.41547	2.78913	0.00528491	0.0244063	UP	FAM124A
ENSG00000150681	700.36	1.06792	0.1588	6.72492	1.75689e-11	2.11624e-09	UP	RGS18
ENSG00000150760	14.0151	1.54956	0.342824	4.51999	6.18422e-06	0.000101427	UP	DOCK1
ENSG00000151458	130.147	1.22394	0.22374	5.47037	4.49086e-08	1.68787e-06	UP	ANKRD50
ENSG00000151490	110.612	1.04412	0.1732	6.0284	1.65593e-09	1.03257e-07	UP	PTPRO
ENSG00000151693	26.0043	1.33447	0.309563	4.31082	1.62649e-05	0.000226016	UP	ASAP2
ENSG00000151726	2130.66	1.63959	0.217583	7.53546	4.86602e-14	1.66185e-11	UP	ACSL1
ENSG00000151948	867.679	1.2695	0.176408	7.1964	6.18241e-13	1.35615e-10	UP	GLT1D1
ENSG00000152213	238.545	1.47718	0.187136	7.89359	2.93617e-15	1.57615e-12	UP	ARL11
ENSG00000152315	17.3929	1.2551	0.241426	5.19871	2.00675e-07	5.78211e-06	UP	KCNK13
ENSG00000152380	33.9825	1.49228	0.237455	6.28447	3.28967e-10	2.59526e-08	UP	FAM151B
ENSG00000152760	13.3816	1.61537	0.377457	4.2796	1.87231e-05	0.000253609	UP	TCTEX1D1
ENSG00000152766	111.854	1.95664	0.393246	4.97562	6.50387e-07	1.55019e-05	UP	ANKRD22
ENSG00000152952	6.76206	1.32103	0.365314	3.61614	0.000299029	0.00242732	UP	PLOD2
ENSG00000153208	123.898	1.19782	0.210169	5.69935	1.20268e-08	5.50978e-07	UP	MERTK
ENSG00000153714	1.61085	1.06916	0.416144	2.5692	0.0101934	0.0410145	UP	LURAP1L
ENSG00000154188	14.2966	1.10532	0.28037	3.94236	8.06833e-05	0.000835351	UP	ANGPT1
ENSG00000154330	17.8253	1.10474	0.300739	3.6734	0.00023934	0.00203864	UP	PGM5
ENSG00000154736	22.0768	1.19274	0.294771	4.04632	5.20286e-05	0.000581857	UP	ADAMTS5
ENSG00000154856	50.309	1.18621	0.267079	4.44142	8.93652e-06	0.000137147	UP	APCDD1
ENSG00000154874	23.4526	1.28916	0.404114	3.1901	0.00142223	0.00854065	UP	CCDC144B
ENSG00000156414	129.244	1.5175	0.25796	5.88268	4.03669e-09	2.13901e-07	UP	TDRD9
ENSG00000156675	824.026	1.03284	0.224053	4.60981	4.03032e-06	7.11371e-05	UP	RAB11FIP1
ENSG00000157064	3.44194	1.64826	0.403358	4.08633	4.38242e-05	0.0005045	UP	NMNAT2
ENSG00000157168	351.828	1.03689	0.280496	3.69662	0.000218485	0.00189766	UP	NRG1
ENSG00000157240	261.085	1.19272	0.202428	5.89205	3.81429e-09	2.04497e-07	UP	FZD1
ENSG00000157551	356.001	1.47519	0.378549	3.89695	9.74117e-05	0.000977402	UP	KCNJ15
ENSG00000157827	87.4273	1.09023	0.290914	3.74758	0.000178547	0.0016009	UP	FMNL2
ENSG00000158089	14.1276	1.25031	0.377691	3.31042	0.000931566	0.00608228	UP	GALNT14
ENSG00000158163	17.4495	1.55317	0.34266	4.5327	5.82357e-06	9.62527e-05	UP	DZIP1L
ENSG00000158560	1.36929	1.07765	0.42169	2.55555	0.0106019	0.0422793	UP	DYNC1I1
ENSG00000158825	665.378	1.05766	0.253164	4.17778	2.94371e-05	0.000364539	UP	CDA
ENSG00000159189	48.2722	1.01527	0.323323	3.1401	0.00168888	0.00982644	UP	C1QC
ENSG00000159339	1230.64	1.16898	0.225669	5.18005	2.21827e-07	6.26723e-06	UP	PADI4
ENSG00000159399	570.097	1.14661	0.180208	6.36269	1.98247e-10	1.68224e-08	UP	HK2
ENSG00000160712	1759.65	1.0556	0.117693	8.96908	2.99e-19	6.712e-16	UP	IL6R
ENSG00000161911	505.559	1.12429	0.24599	4.57045	4.86679e-06	8.23684e-05	UP	TREML1
ENSG00000161955	334.494	1.13541	0.213894	5.30828	1.10663e-07	3.49438e-06	UP	TNFSF13
ENSG00000162396	17.191	1.17477	0.305519	3.84516	0.000120474	0.00116172	UP	PARS2
ENSG00000162433	17.4299	1.45023	0.272416	5.32358	1.01743e-07	3.28842e-06	UP	AK4
ENSG00000162512	96.2692	1.32959	0.276478	4.80903	1.51663e-06	3.14521e-05	UP	SDC3
ENSG00000162551	529.335	1.36712	0.410009	3.33438	0.000854906	0.00568702	UP	ALPL
ENSG00000162630	4.02272	1.14347	0.415036	2.75512	0.00586712	0.0264809	UP	B3GALT2
ENSG00000162722	136.04	1.4659	0.27245	5.38043	7.43082e-08	2.54846e-06	UP	TRIM58
ENSG00000162745	26.2054	1.65295	0.286502	5.76941	7.9548e-09	3.85909e-07	UP	OLFML2B
ENSG00000162747	2429.83	1.13965	0.41152	2.76938	0.00561636	0.0255876	UP	FCGR3B
ENSG00000163083	1.94736	1.27102	0.423193	3.0034	0.00266979	0.0141695	UP	INHBB
ENSG00000163221	2941.82	1.04959	0.293527	3.5758	0.000349155	0.00275982	UP	S100A12
ENSG00000163235	63.8575	1.06676	0.190821	5.59038	2.2658e-08	9.34045e-07	UP	TGFA
ENSG00000163251	25.5015	1.28205	0.232122	5.52316	3.32958e-08	1.2918e-06	UP	FZD5
ENSG00000163393	235.991	1.11748	0.216031	5.17276	2.30658e-07	6.45765e-06	UP	SLC22A15
ENSG00000163421	343.094	1.4488	0.284262	5.09673	3.45578e-07	8.97303e-06	UP	PROK2
ENSG00000163464	922.994	1.11238	0.401318	2.77181	0.00557458	0.025463	UP	CXCR1
ENSG00000163563	5493.11	1.50625	0.243134	6.19517	5.82214e-10	4.17925e-08	UP	MNDA
ENSG00000163625	404.841	1.48637	0.193601	7.67747	1.62257e-14	6.56824e-12	UP	WDFY3
ENSG00000163694	656.252	1.26735	0.136747	9.26786	1.89914e-20	6.69936e-17	UP	RBM47
ENSG00000163734	9.63647	1.02994	0.261858	3.93319	8.38266e-05	0.000862246	UP	CXCL3
ENSG00000163735	102.681	1.04584	0.270062	3.87261	0.000107678	0.00105974	UP	CXCL5
ENSG00000163739	60.3085	1.24845	0.375943	3.32085	0.000897429	0.00590583	UP	CXCL1
ENSG00000163823	556.383	1.87575	0.234765	7.98992	1.35024e-15	7.75386e-13	UP	CCR1
ENSG00000163898	8.5376	1.19303	0.329028	3.62593	0.000287921	0.00235809	UP	LIPH
ENSG00000164023	135.588	1.34817	0.25635	5.2591	1.44761e-07	4.34753e-06	UP	SGMS2
ENSG00000164116	38.3431	1.11167	0.250502	4.43776	9.09014e-06	0.000138729	UP	GUCY1A1
ENSG00000164124	129.714	1.54422	0.227396	6.79087	1.11463e-11	1.40426e-09	UP	TMEM144
ENSG00000164125	715.055	1.49835	0.184085	8.13942	3.9717e-16	2.74915e-13	UP	FAM198B
ENSG00000164181	48.5435	1.07701	0.245373	4.38926	1.13739e-05	0.000166977	UP	ELOVL7
ENSG00000164237	5.2166	1.00151	0.369712	2.70888	0.00675103	0.0296788	UP	CMBL
ENSG00000164251	108.667	1.61827	0.22739	7.11671	1.10533e-12	2.14913e-10	UP	F2RL1
ENSG00000164683	7.92171	1.10412	0.377034	2.92842	0.00340685	0.0171825	UP	HEY1
ENSG00000164741	8.86897	1.32102	0.306717	4.30699	1.65494e-05	0.000229324	UP	DLC1
ENSG00000165029	174.121	1.11608	0.230182	4.8487	1.24276e-06	2.67313e-05	UP	ABCA1
ENSG00000165118	83.2133	1.13013	0.177211	6.3773	1.80233e-10	1.56708e-08	UP	C9orf64
ENSG00000165168	6700.8	1.33897	0.191017	7.00968	2.3886e-12	3.88038e-10	UP	CYBB
ENSG00000165507	20.8109	1.14315	0.297675	3.84026	0.000122904	0.00118092	UP	DEPP1
ENSG00000165801	1147.31	1.14531	0.160187	7.14983	8.68849e-13	1.74468e-10	UP	ARHGEF40
ENSG00000166033	43.1547	1.91459	0.298868	6.40614	1.49247e-10	1.32092e-08	UP	HTRA1
ENSG00000166130	155.856	1.03279	0.183291	5.63469	1.75372e-08	7.54436e-07	UP	IKBIP
ENSG00000166523	761.095	1.12975	0.245764	4.59691	4.28798e-06	7.4327e-05	UP	CLEC4E
ENSG00000166527	215.916	1.16936	0.214389	5.4544	4.9138e-08	1.82187e-06	UP	CLEC4D
ENSG00000166825	3659.55	1.21481	0.230406	5.27247	1.34599e-07	4.10834e-06	UP	ANPEP
ENSG00000166947	10.5958	1.78048	0.380453	4.6799	2.87014e-06	5.38953e-05	UP	EPB42
ENSG00000166963	71.101	1.01938	0.220378	4.62558	3.73547e-06	6.6889e-05	UP	MAP1A
ENSG00000167100	47.1091	1.1669	0.254049	4.59322	4.36453e-06	7.53134e-05	UP	SAMD14
ENSG00000167207	769.69	1.09934	0.157472	6.98117	2.92736e-12	4.60416e-10	UP	NOD2
ENSG00000167995	293.554	1.31666	0.185923	7.08175	1.4235e-12	2.60373e-10	UP	BEST1
ENSG00000168062	90.0745	1.34587	0.371791	3.61996	0.000294645	0.00239725	UP	BATF2
ENSG00000168306	5.68129	1.26056	0.361355	3.48842	0.00048588	0.00360187	UP	ACOX2
ENSG00000168310	815.538	1.02694	0.153018	6.71125	1.92962e-11	2.2824e-09	UP	IRF2
ENSG00000168329	1799.02	1.5008	0.264523	5.6736	1.39831e-08	6.25516e-07	UP	CX3CR1
ENSG00000168461	1678.42	1.04848	0.120017	8.73612	2.41248e-18	3.5042e-15	UP	RAB31
ENSG00000168615	274.661	1.2914	0.209244	6.17174	6.75423e-10	4.79259e-08	UP	ADAM9
ENSG00000169122	26.5074	1.02016	0.226991	4.49426	6.98132e-06	0.0001124	UP	FAM110B
ENSG00000169245	37.4828	1.19532	0.332894	3.59071	0.000329785	0.0026354	UP	CXCL10
ENSG00000169247	16.4002	1.07308	0.298911	3.58997	0.00033072	0.00264116	UP	SH3TC2
ENSG00000169299	335.156	1.05216	0.129285	8.13832	4.00799e-16	2.74915e-13	UP	PGM2
ENSG00000169313	24.1827	1.22627	0.266329	4.60434	4.1377e-06	7.23599e-05	UP	P2RY12
ENSG00000169385	267.033	1.11444	0.190973	5.83557	5.36061e-09	2.77504e-07	UP	RNASE2
ENSG00000169403	1789.67	1.31492	0.196315	6.69799	2.11299e-11	2.44958e-09	UP	PTAFR
ENSG00000170006	882.456	1.01475	0.156499	6.48406	8.9284e-11	8.40795e-09	UP	TMEM154
ENSG00000170345	17945.1	1.30975	0.276743	4.73272	2.2153e-06	4.34708e-05	UP	FOS
ENSG00000170365	29.0878	1.32472	0.257291	5.14874	2.62243e-07	7.11785e-06	UP	SMAD1
ENSG00000170396	11.1204	1.22885	0.292127	4.20658	2.59269e-05	0.000328915	UP	ZNF804A
ENSG00000170425	35.7783	1.42	0.267907	5.30033	1.15594e-07	3.62688e-06	UP	ADORA2B
ENSG00000170439	8.00392	1.94435	0.417185	4.66064	3.15225e-06	5.84813e-05	UP	METTL7B
ENSG00000170832	439.083	1.11036	0.180612	6.14776	7.85848e-10	5.43556e-08	UP	USP32
ENSG00000170837	179.066	1.27687	0.253138	5.04418	4.5548e-07	1.14184e-05	UP	GPR27
ENSG00000170956	304.199	1.05524	0.369347	2.85704	0.00427611	0.020619	UP	CEACAM3
ENSG00000171049	434.612	2.1975	0.324965	6.76224	1.3587e-11	1.67752e-09	UP	FPR2
ENSG00000171051	3695.18	1.45285	0.234368	6.199	5.68248e-10	4.10285e-08	UP	FPR1
ENSG00000171115	839.925	1.55814	0.207912	7.49423	6.66907e-14	2.11127e-11	UP	GIMAP8
ENSG00000171236	400.573	1.06915	0.356042	3.00287	0.0026745	0.0141872	UP	LRG1
ENSG00000171714	20.6916	1.09268	0.294633	3.70862	0.000208394	0.00182737	UP	ANO5
ENSG00000171777	1719.2	1.04861	0.141778	7.39616	1.4018e-13	3.76246e-11	UP	RASGRP4
ENSG00000171860	308.169	1.25104	0.264666	4.72687	2.28011e-06	4.44729e-05	UP	C3AR1
ENSG00000171940	790.086	1.10763	0.188271	5.88318	4.02449e-09	2.13713e-07	UP	ZNF217
ENSG00000172572	5.16401	1.18104	0.389233	3.03428	0.0024111	0.0131068	UP	PDE3A
ENSG00000172594	129.237	1.28236	0.186989	6.85793	6.98633e-12	9.45972e-10	UP	SMPDL3A
ENSG00000172650	5.28983	1.01331	0.390009	2.59817	0.00937222	0.0383014	UP	AGAP5
ENSG00000173083	516.278	1.25329	0.18514	6.76943	1.29294e-11	1.61245e-09	UP	HPSE
ENSG00000173110	879.852	1.26883	0.31218	4.06441	4.81533e-05	0.000544936	UP	HSPA6
ENSG00000173210	112.28	1.15946	0.254693	4.55237	5.30448e-06	8.86221e-05	UP	ABLIM3
ENSG00000173239	10.4765	1.85668	0.413433	4.4909	7.09236e-06	0.000114018	UP	LIPM
ENSG00000173281	188.428	1.04873	0.226762	4.62479	3.74985e-06	6.70493e-05	UP	PPP1R3B
ENSG00000173320	1.87013	1.2814	0.422602	3.03217	0.00242799	0.0131681	UP	STOX2
ENSG00000173535	397.153	1.16207	0.379133	3.06507	0.00217621	0.0120975	UP	TNFRSF10C
ENSG00000173597	270.957	1.29307	0.187996	6.8782	6.06139e-12	8.45615e-10	UP	SULT1B1
ENSG00000173626	8.42933	1.78068	0.298492	5.96559	2.43745e-09	1.41619e-07	UP	TRAPPC3L
ENSG00000174007	60.6361	1.41899	0.240893	5.89052	3.84986e-09	2.05767e-07	UP	CEP19
ENSG00000174099	38.4041	1.20607	0.269137	4.48124	7.42115e-06	0.000118264	UP	MSRB3
ENSG00000174125	429.856	1.56242	0.175536	8.90085	5.542e-19	9.7749e-16	UP	TLR1
ENSG00000174130	317.945	1.14207	0.176143	6.48374	8.94781e-11	8.40795e-09	UP	TLR6
ENSG00000174175	125.692	1.1026	0.189037	5.8327	5.45372e-09	2.81734e-07	UP	SELP
ENSG00000174705	31.2324	1.437	0.311208	4.61749	3.88405e-06	6.89001e-05	UP	SH3PXD2B
ENSG00000174944	41.5038	1.02737	0.299404	3.43138	0.000600508	0.00427138	UP	P2RY14
ENSG00000175137	643.613	1.00801	0.14081	7.15866	8.14681e-13	1.66255e-10	UP	SH3BP5L
ENSG00000175538	357.222	1.27884	0.19135	6.68326	2.33688e-11	2.6592e-09	UP	KCNE3
ENSG00000175857	333.714	1.12396	0.170189	6.60417	3.99762e-11	4.21851e-09	UP	GAPT
ENSG00000176597	44.5761	1.0425	0.2804	3.71791	0.000200874	0.00177149	UP	B3GNT5
ENSG00000176714	7.68161	1.0931	0.309984	3.52633	0.000421364	0.00321889	UP	CCDC121
ENSG00000176788	1040.43	1.50738	0.261626	5.76159	8.33243e-09	4.01861e-07	UP	BASP1
ENSG00000177191	157.14	1.1479	0.267691	4.28814	1.80175e-05	0.00024586	UP	B3GNT8
ENSG00000177575	1696.51	1.15867	0.178707	6.48361	8.95513e-11	8.40795e-09	UP	CD163
ENSG00000177663	3779.81	1.00922	0.107818	9.36039	7.94439e-21	3.26951e-17	UP	IL17RA
ENSG00000177946	90.1557	1.15501	0.172724	6.68704	2.2773e-11	2.6155e-09	UP	CENPBD1
ENSG00000178175	11.0005	1.13803	0.379678	2.99737	0.00272321	0.0143807	UP	ZNF366
ENSG00000178342	16.3705	1.19324	0.341216	3.49703	0.000470464	0.00350654	UP	KCNG2
ENSG00000178695	1828.25	1.11526	0.175522	6.35398	2.09811e-10	1.76821e-08	UP	KCTD12
ENSG00000178726	190.113	1.45134	0.270428	5.36684	8.0127e-08	2.69561e-06	UP	THBD
ENSG00000178814	204.428	1.05663	0.187943	5.6221	1.88655e-08	8.01798e-07	UP	OPLAH
ENSG00000178966	58.2021	1.00026	0.180046	5.55557	2.76709e-08	1.11465e-06	UP	RMI1
ENSG00000179144	1210.8	1.40033	0.225616	6.20672	5.41018e-10	3.95248e-08	UP	GIMAP7
ENSG00000179253	4.9849	1.12233	0.391241	2.86864	0.00412246	0.0200257	UP	AL162457.1
ENSG00000179299	14.3172	1.14138	0.355236	3.21302	0.00131346	0.00800622	UP	NSUN7
ENSG00000179331	20.1441	1.15389	0.380329	3.03391	0.00241404	0.0131167	UP	RAB39A
ENSG00000179388	98.5004	1.14128	0.378839	3.01256	0.00259053	0.0138399	UP	EGR3
ENSG00000179542	56.1888	1.36517	0.25306	5.39466	6.86544e-08	2.39358e-06	UP	SLITRK4
ENSG00000179869	11.1124	1.06844	0.361463	2.95589	0.00311765	0.0160117	UP	ABCA13
ENSG00000179978	55.4281	1.01648	0.352908	2.88029	0.00397309	0.0194339	UP	AC140134.1
ENSG00000180113	14.2005	1.0986	0.297753	3.68964	0.000224572	0.00193962	UP	TDRD6
ENSG00000180316	24.5772	1.14008	0.215956	5.27922	1.29735e-07	3.99445e-06	UP	PNPLA1
ENSG00000180871	1086	1.51818	0.37209	4.08013	4.50105e-05	0.000515767	UP	CXCR2
ENSG00000181016	36.867	1.07482	0.219664	4.89301	9.93055e-07	2.23329e-05	UP	LSMEM1
ENSG00000181274	1610.64	1.00696	0.225613	4.46321	8.07418e-06	0.000126668	UP	FRAT2
ENSG00000181409	404.79	1.32804	0.194984	6.81101	9.69191e-12	1.25959e-09	UP	AATK
ENSG00000181631	561.232	1.48708	0.199729	7.44548	9.65948e-14	2.80614e-11	UP	P2RY13
ENSG00000181963	2.65371	1.16683	0.406073	2.87345	0.00406016	0.0197708	UP	OR52K2
ENSG00000182022	1462.88	1.07181	0.15014	7.13878	9.41651e-13	1.86018e-10	UP	CHST15
ENSG00000182175	5.3142	1.65398	0.376036	4.39847	1.09017e-05	0.000161291	UP	RGMA
ENSG00000182580	37.5147	1.20219	0.280387	4.2876	1.80613e-05	0.000246266	UP	EPHB3
ENSG00000182782	150.479	1.56135	0.373197	4.18372	2.86778e-05	0.000356567	UP	HCAR2
ENSG00000183019	436.863	1.30515	0.244593	5.33601	9.50129e-08	3.10749e-06	UP	MCEMP1
ENSG00000183023	279.125	1.27205	0.207947	6.11719	9.52411e-10	6.32201e-08	UP	SLC8A1
ENSG00000183154	7.31954	1.1157	0.32819	3.39954	0.000674983	0.00469503	UP	AC138356.1
ENSG00000183307	152.924	1.46452	0.185047	7.91433	2.48579e-15	1.36404e-12	UP	TMEM121B
ENSG00000183762	114.158	2.47669	0.346453	7.14869	8.76119e-13	1.74468e-10	UP	KREMEN1
ENSG00000183822	5.28322	1.43396	0.402063	3.56651	0.000361762	0.00284762	UP	NCF4-AS1
ENSG00000184500	43.7836	1.29083	0.25265	5.10917	3.23571e-07	8.52715e-06	UP	PROS1
ENSG00000184557	2727.44	1.89839	0.293282	6.47294	9.61166e-11	8.95625e-09	UP	SOCS3
ENSG00000184611	5.58028	2.50572	0.398176	6.293	3.11393e-10	2.48842e-08	UP	KCNH7
ENSG00000184785	6.2849	1.24605	0.32707	3.80972	0.000139122	0.0013111	UP	SMIM10
ENSG00000184838	6.00857	1.01564	0.378865	2.68076	0.00734559	0.0316222	UP	PRR16
ENSG00000185168	79.786	1.16009	0.249409	4.65135	3.29764e-06	6.0407e-05	UP	LINC00482
ENSG00000185261	15.9128	1.10541	0.305317	3.62055	0.000293978	0.00239437	UP	KIAA0825
ENSG00000185924	8.18149	1.05483	0.379456	2.77986	0.00543823	0.0249603	UP	RTN4RL1
ENSG00000186205	416.913	1.19474	0.201738	5.92223	3.17601e-09	1.77032e-07	UP	MARC1
ENSG00000186407	3959.41	1.1586	0.16007	7.2381	4.55016e-13	1.0308e-10	UP	CD300E
ENSG00000186431	219.063	1.84025	0.237224	7.75743	8.6671e-15	3.80942e-12	UP	FCAR
ENSG00000186529	247.645	2.04931	0.354576	5.77961	7.48731e-09	3.68295e-07	UP	CYP4F3
ENSG00000187554	211.261	1.29092	0.208083	6.20385	5.5097e-10	4.01331e-08	UP	TLR5
ENSG00000187800	103.534	1.40515	0.230794	6.08832	1.14103e-09	7.41459e-08	UP	PEAR1
ENSG00000187808	130.545	1.18338	0.228966	5.16837	2.36142e-07	6.56651e-06	UP	SOWAHD
ENSG00000188167	48.779	1.08062	0.198874	5.43367	5.52063e-08	1.993e-06	UP	TMPPE
ENSG00000188313	868.701	1.02704	0.195745	5.24681	1.54757e-07	4.59306e-06	UP	PLSCR1
ENSG00000188641	1045.32	1.37349	0.181893	7.5511	4.31585e-14	1.50425e-11	UP	DPYD
ENSG00000188906	1726.61	1.4052	0.22481	6.25062	4.08819e-10	3.06838e-08	UP	LRRK2
ENSG00000189127	25.9838	2.1522	0.312397	6.88931	5.60634e-12	7.93578e-10	UP	ANKRD34B
ENSG00000189134	2.23248	1.42671	0.403986	3.53158	0.000413083	0.00316778	UP	NKAPL
ENSG00000189337	11.7385	1.36041	0.390102	3.48732	0.000487885	0.00361132	UP	KAZN
ENSG00000196209	607.326	1.34411	0.216681	6.20318	5.53332e-10	4.01672e-08	UP	SIRPB2
ENSG00000196549	222.039	1.47921	0.387707	3.81527	0.000136034	0.00128553	UP	MME
ENSG00000196550	10.9607	1.03539	0.332587	3.11313	0.00185117	0.0106132	UP	FAM72A
ENSG00000196663	443.404	1.0077	0.161628	6.23468	4.52689e-10	3.36694e-08	UP	TECPR2
ENSG00000196664	224.978	1.34239	0.217936	6.15958	7.29381e-10	5.13122e-08	UP	TLR7
ENSG00000196730	737.436	1.02542	0.201151	5.09778	3.43663e-07	8.93271e-06	UP	DAPK1
ENSG00000196743	1025.63	1.03137	0.157079	6.56591	5.17158e-11	5.29883e-09	UP	GM2A
ENSG00000196782	216.636	1.08237	0.14847	7.29015	3.09603e-13	7.44501e-11	UP	MAML3
ENSG00000197046	50.0922	1.22404	0.23929	5.11529	3.13261e-07	8.30146e-06	UP	SIGLEC15
ENSG00000197208	114.487	1.15112	0.208971	5.50853	3.61843e-08	1.39174e-06	UP	SLC22A4
ENSG00000197301	4.72747	1.25696	0.371888	3.37995	0.000724986	0.00497418	UP	AC090673.1
ENSG00000197415	14.327	1.53741	0.320337	4.79937	1.59169e-06	3.2667e-05	UP	VEPH1
ENSG00000197629	6597.18	1.11307	0.182118	6.11178	9.85246e-10	6.52244e-08	UP	MPEG1
ENSG00000197632	15.8209	1.39087	0.337579	4.12013	3.78656e-05	0.00044759	UP	SERPINB2
ENSG00000197670	17.6283	1.0346	0.282568	3.66142	0.000250819	0.00211453	UP	AL157838.1
ENSG00000198019	208.247	1.68008	0.31337	5.36134	8.2608e-08	2.76401e-06	UP	FCGR1B
ENSG00000198053	1961.42	1.50647	0.153172	9.83513	7.9467e-23	6.54093e-19	UP	SIRPA
ENSG00000198113	729.977	1.08516	0.133508	8.12806	4.36215e-16	2.91121e-13	UP	TOR4A
ENSG00000198121	58.217	1.13682	0.245055	4.63903	3.50051e-06	6.35462e-05	UP	LPAR1
ENSG00000198216	15.5575	1.32195	0.398799	3.31483	0.000917003	0.00600958	UP	CACNA1E
ENSG00000198626	9.47386	1.193	0.338967	3.5195	0.000432359	0.00328765	UP	RYR2
ENSG00000198734	373.402	1.73692	0.189114	9.18449	4.13495e-20	1.2763e-16	UP	F5
ENSG00000198736	2056	1.06592	0.254483	4.18857	2.8072e-05	0.000350269	UP	MSRB1
ENSG00000198814	381.905	1.58323	0.224901	7.03967	1.92693e-12	3.26166e-10	UP	GK
ENSG00000198829	8.45524	1.70247	0.380111	4.47887	7.50405e-06	0.000119086	UP	SUCNR1
ENSG00000198857	3.75936	1.10993	0.419103	2.64834	0.00808871	0.0341177	UP	HSD3BP5
ENSG00000198876	430.455	1.26717	0.180007	7.03956	1.92849e-12	3.26166e-10	UP	DCAF12
ENSG00000198929	2.13908	1.29403	0.419853	3.0821	0.00205548	0.0115404	UP	NOS1AP
ENSG00000198959	71.64	1.02293	0.301177	3.39646	0.000682643	0.00473764	UP	TGM2
ENSG00000200235	4.07214	1.73564	0.405417	4.28112	1.85952e-05	0.000252431	UP	RF00443
ENSG00000200648	2.24926	1.53852	0.415231	3.70521	0.000211217	0.00184818	UP	RNU6-226P
ENSG00000201217	6.08738	1.12408	0.385408	2.91661	0.00353862	0.017724	UP	RF00019
ENSG00000202415	1.51871	1.04749	0.407404	2.57114	0.0101364	0.040825	UP	RN7SKP269
ENSG00000202461	4.66257	1.08015	0.3907	2.76465	0.00569838	0.0258706	UP	RF00019
ENSG00000202474	17.621	1.21562	0.313083	3.88273	0.000103292	0.0010231	UP	RNA5SP283
ENSG00000203710	981.952	1.59134	0.186117	8.55023	1.22839e-17	1.44441e-14	UP	CR1
ENSG00000203814	18.7149	1.37077	0.307756	4.45409	8.42479e-06	0.000131302	UP	HIST2H2BF
ENSG00000203999	16.2846	1.00408	0.368174	2.7272	0.00638743	0.0283831	UP	LINC01270
ENSG00000204010	5.40391	1.35451	0.422758	3.20399	0.00135537	0.00821103	UP	IFIT1B
ENSG00000204020	38.8245	1.23003	0.283353	4.34099	1.41845e-05	0.000200061	UP	LIPN
ENSG00000204103	1591.35	1.18264	0.238518	4.9583	7.11141e-07	1.67559e-05	UP	MAFB
ENSG00000204176	14.6529	1.02044	0.332707	3.06707	0.00216168	0.012033	UP	SYT15
ENSG00000204388	71.399	1.01806	0.186277	5.46528	4.62178e-08	1.72395e-06	UP	HSPA1B
ENSG00000204389	850.423	1.2493	0.271293	4.60497	4.12519e-06	7.22434e-05	UP	HSPA1A
ENSG00000204420	380.766	1.24158	0.198056	6.26884	3.63757e-10	2.83352e-08	UP	MPIG6B
ENSG00000204577	2395.16	1.08243	0.203793	5.31142	1.08773e-07	3.44792e-06	UP	LILRB3
ENSG00000204936	109.702	2.24503	0.422436	5.31447	1.06967e-07	3.40379e-06	UP	CD177
ENSG00000205730	193.92	1.09413	0.25479	4.29427	1.75273e-05	0.000240712	UP	ITPRIPL2
ENSG00000205846	20.2669	1.33648	0.317718	4.20651	2.59344e-05	0.000328915	UP	CLEC6A
ENSG00000213149	10.4369	1.0604	0.30299	3.49977	0.000465654	0.00347909	UP	CNN2P9
ENSG00000213172	4.14022	1.22375	0.388787	3.14761	0.00164614	0.00961176	UP	AL031985.1
ENSG00000213694	180.704	1.83288	0.234086	7.82994	4.88117e-15	2.41061e-12	UP	S1PR3
ENSG00000213763	11.21	1.29174	0.342475	3.77177	0.000162093	0.00147805	UP	ACTBP2
ENSG00000213876	46.0091	1.95528	0.283521	6.89643	5.33273e-12	7.65587e-10	UP	RPL7AP64
ENSG00000213985	2.34714	1.10443	0.410883	2.68794	0.00718942	0.0311562	UP	AC078899.1
ENSG00000214846	33.651	1.36501	0.26609	5.12989	2.89915e-07	7.7561e-06	UP	AC114744.1
ENSG00000218809	16.0096	1.3667	0.333218	4.10152	4.10449e-05	0.000478754	UP	AL391903.1
ENSG00000223177	3.46007	1.19147	0.422461	2.82031	0.00479768	0.0225914	UP	RNA5SP39
ENSG00000223336	2.35475	1.51733	0.415168	3.65474	0.000257444	0.00215786	UP	RNU2-6P
ENSG00000223387	3.00365	1.08149	0.4198	2.5762	0.00998924	0.0403178	UP	LINC02068
ENSG00000223749	17.542	1.41322	0.290179	4.87017	1.11503e-06	2.44524e-05	UP	MIR503HG
ENSG00000224152	47.4764	1.26111	0.220394	5.72209	1.0522e-08	4.91154e-07	UP	AC009506.1
ENSG00000224177	1.79246	1.11925	0.421237	2.65706	0.00788252	0.0334036	UP	LINC00570
ENSG00000224579	5.75759	1.06718	0.405048	2.63471	0.0084208	0.0351419	UP	AC245052.2
ENSG00000225014	1.6479	1.07269	0.423234	2.5345	0.0112608	0.0443766	UP	KCTD9P1
ENSG00000225422	47.2057	1.27782	0.284655	4.48903	7.15477e-06	0.000114726	UP	RBMS1P1
ENSG00000225492	30.5564	1.00458	0.392245	2.56111	0.0104337	0.0418112	UP	GBP1P1
ENSG00000225523	4.23873	1.18111	0.407069	2.90149	0.00371389	0.0184262	UP	IGKV6D-21
ENSG00000225792	2.25282	1.1745	0.413717	2.8389	0.004527	0.0215677	UP	AC004540.2
ENSG00000225873	67.399	1.02479	0.308294	3.32405	0.00088719	0.00585759	UP	C3orf86
ENSG00000225936	36.9507	1.14186	0.259241	4.40463	1.05966e-05	0.000157818	UP	AL731557.1
ENSG00000226004	4.3278	1.14891	0.408695	2.81117	0.00493614	0.0230849	UP	AL591468.1
ENSG00000226012	2.65064	1.28872	0.422934	3.04708	0.00231075	0.012652	UP	AP001434.1
ENSG00000226025	7.3037	1.03249	0.367009	2.81325	0.00490439	0.0229625	UP	LGALS17A
ENSG00000226125	3.55871	1.21782	0.357445	3.40701	0.000656775	0.00458906	UP	LINC01907
ENSG00000226816	11.2748	1.15887	0.38598	3.0024	0.00267858	0.0142027	UP	AC005082.1
ENSG00000227032	8.4894	1.07779	0.378194	2.84984	0.00437411	0.0209972	UP	RPS2P36
ENSG00000227145	1.37917	1.28111	0.42298	3.02877	0.00245553	0.0132989	UP	IL21-AS1
ENSG00000227268	7.35001	1.02738	0.317861	3.23217	0.00122854	0.00758406	UP	KLLN
ENSG00000227502	4.4558	1.32211	0.411934	3.20951	0.00132963	0.00807885	UP	LINC01268
ENSG00000227825	64.0141	1.34813	0.253552	5.31697	1.05509e-07	3.37041e-06	UP	SLC9A7P1
ENSG00000228057	2.74729	1.13614	0.389571	2.91638	0.00354114	0.0177265	UP	SEC63P1
ENSG00000228079	1.78795	1.16209	0.421655	2.75602	0.00585094	0.0264127	UP	AC012368.2
ENSG00000228107	4.59139	1.01281	0.364547	2.77827	0.00546486	0.0250545	UP	AP000692.1
ENSG00000228113	3.28056	1.56586	0.410742	3.81228	0.000137693	0.00129922	UP	AC003991.1
ENSG00000228253	266.628	1.05749	0.277716	3.80781	0.000140205	0.00131939	UP	MT-ATP8
ENSG00000228477	4.66958	1.41857	0.39752	3.56854	0.000358978	0.00282932	UP	AL663070.1
ENSG00000228589	90.8158	1.06127	0.245927	4.31536	1.59342e-05	0.000222045	UP	SPCS2P4
ENSG00000228852	6.16271	1.00242	0.356012	2.81569	0.00486722	0.0228404	UP	AC092802.2
ENSG00000229325	12.6935	1.11491	0.382281	2.91647	0.00354015	0.0177265	UP	ACAP2-IT1
ENSG00000229436	9.49746	2.11705	0.402017	5.26607	1.39376e-07	4.22804e-06	UP	AC073850.1
ENSG00000229463	4.83476	1.06392	0.374066	2.84421	0.00445211	0.0213054	UP	LYST-AS1
ENSG00000229644	202.694	1.88666	0.278801	6.76706	1.31424e-11	1.63077e-09	UP	NAMPTP1
ENSG00000230257	24.3934	1.20653	0.424539	2.84197	0.00448352	0.0214018	UP	NFE4
ENSG00000230724	74.3468	1.62159	0.271269	5.97781	2.26164e-09	1.33604e-07	UP	LINC01001
ENSG00000230756	8.81188	1.26496	0.318875	3.96695	7.27996e-05	0.000767894	UP	RHOQP3
ENSG00000230829	2.39135	1.05816	0.425215	2.48854	0.0128269	0.0490528	UP	AC025181.1
ENSG00000231327	3.1772	1.05737	0.390659	2.70663	0.00679699	0.0298273	UP	LINC01816
ENSG00000231395	2.98458	1.10773	0.409151	2.70739	0.00678145	0.029775	UP	ARL4AP4
ENSG00000231964	45.4894	1.30387	0.257324	5.06704	4.04049e-07	1.03177e-05	UP	AL731567.1
ENSG00000232004	16.8303	1.34384	0.29659	4.53097	5.87123e-06	9.69106e-05	UP	CAP1P2
ENSG00000232295	11.1432	1.39858	0.33122	4.22252	2.41586e-05	0.000310217	UP	AL589935.1
ENSG00000232528	8.62934	1.39281	0.335985	4.14544	3.39156e-05	0.000408698	UP	AL109809.1
ENSG00000232680	2.56785	1.28436	0.414459	3.09889	0.00194244	0.0110416	UP	AC002511.1
ENSG00000232973	37.2824	1.35286	0.214648	6.30272	2.92464e-10	2.35238e-08	UP	CYP1B1-AS1
ENSG00000233029	30.4981	1.7845	0.340037	5.24796	1.53793e-07	4.56991e-06	UP	AC244453.2
ENSG00000233030	9.22062	1.93691	0.396772	4.88167	1.05189e-06	2.33793e-05	UP	AC243772.2
ENSG00000233038	34.1814	1.19816	0.287622	4.16575	3.10336e-05	0.00038105	UP	AC011899.2
ENSG00000233178	1.54727	1.21847	0.421044	2.89394	0.00380442	0.0187623	UP	AL161457.2
ENSG00000234076	3.13575	2.01435	0.39926	5.04521	4.53035e-07	1.13802e-05	UP	TPRG1-AS1
ENSG00000234232	1.65497	1.08765	0.420637	2.58572	0.00971749	0.0394207	UP	AC243772.3
ENSG00000234292	4.11964	1.32224	0.421791	3.13482	0.00171961	0.00996767	UP	AC123595.1
ENSG00000234383	1.21365	1.12233	0.425152	2.63982	0.00829491	0.0347691	UP	CTBP2P8
ENSG00000234484	10.9723	1.23135	0.353015	3.48809	0.000486482	0.00360466	UP	AL032821.1
ENSG00000234571	13.1126	1.61469	0.418607	3.85729	0.000114651	0.00111574	UP	AC239798.2
ENSG00000235328	9.68288	1.28469	0.378169	3.39715	0.000680928	0.00472972	UP	AC006946.1
ENSG00000235554	1.96914	1.36991	0.40569	3.37675	0.000733473	0.00501986	UP	AC005822.1
ENSG00000235568	3647.8	1.18754	0.155906	7.61704	2.59554e-14	9.56593e-12	UP	NFAM1
ENSG00000236438	215.538	1.55429	0.258337	6.01652	1.78203e-09	1.09462e-07	UP	FAM157A
ENSG00000237065	2.20173	1.31917	0.401559	3.28513	0.00101937	0.00655671	UP	NANOGP4
ENSG00000237094	72.7499	1.5643	0.287747	5.43636	5.43787e-08	1.96887e-06	UP	AL732372.2
ENSG00000237301	3.28914	1.01026	0.389396	2.59443	0.00947486	0.0386652	UP	AL121992.1
ENSG00000237350	23.0487	1.29404	0.288909	4.47906	7.49735e-06	0.000119056	UP	CDC42P6
ENSG00000237419	5.01285	1.35145	0.416056	3.24824	0.00116121	0.00725183	UP	AL954642.1
ENSG00000237803	14.1094	1.20946	0.337054	3.58831	0.000332827	0.00265274	UP	LINC00211
ENSG00000238035	48.8117	1.20022	0.306114	3.92081	8.82503e-05	0.000898995	UP	AC138035.1
ENSG00000238123	1.84464	1.10392	0.423166	2.60871	0.0090885	0.0373663	UP	MID1IP1-AS1
ENSG00000239350	1.26012	1.34638	0.421391	3.19508	0.00139793	0.00843573	UP	AC105265.1
ENSG00000239377	3.26599	1.19899	0.413331	2.90079	0.00372223	0.0184564	UP	AC073111.1
ENSG00000239887	3.91869	1.31637	0.390924	3.36734	0.000758963	0.0051671	UP	C1orf226
ENSG00000239906	9.85495	1.93971	0.425175	4.56215	5.06314e-06	8.51663e-05	UP	AL627309.2
ENSG00000239948	5.98857	1.11009	0.380894	2.91444	0.00356327	0.0178075	UP	RN7SL368P
ENSG00000240859	72.902	1.27152	0.226361	5.61724	1.94036e-08	8.20432e-07	UP	AC093627.4
ENSG00000240890	3.42279	1.59132	0.405608	3.9233	8.73456e-05	0.000893465	UP	AC020633.1
ENSG00000241399	125.495	1.39328	0.25575	5.4478	5.0997e-08	1.87113e-06	UP	CD302
ENSG00000241860	3.02251	1.78229	0.386689	4.6091	4.04422e-06	7.1293e-05	UP	AL627309.5
ENSG00000241886	8.63266	1.38756	0.352786	3.93315	8.38397e-05	0.000862246	UP	AC112496.1
ENSG00000242048	12.9317	1.31326	0.320586	4.09645	4.19539e-05	0.000487511	UP	AC093583.1
ENSG00000242324	11.9975	1.44065	0.355612	4.05119	5.09568e-05	0.000572725	UP	AL049634.1
ENSG00000242550	29.655	1.8039	0.414421	4.35283	1.34391e-05	0.000191932	UP	SERPINB10
ENSG00000242609	1.51712	1.29643	0.419345	3.09155	0.00199115	0.0112666	UP	AC105265.2
ENSG00000242756	1.1262	1.42455	0.423876	3.36078	0.000777238	0.00525817	UP	RHOT1P3
ENSG00000243055	11.4388	1.55696	0.354114	4.39677	1.09872e-05	0.000162265	UP	GK-AS1
ENSG00000243273	6.16389	1.0598	0.395968	2.67648	0.00744004	0.0319335	UP	AC020636.1
ENSG00000243414	1.31711	1.07789	0.422166	2.55323	0.0106729	0.0424937	UP	TICAM2
ENSG00000244482	1034.06	1.44036	0.203972	7.06157	1.64634e-12	2.90379e-10	UP	LILRA6
ENSG00000245888	7.95282	1.15816	0.337524	3.43135	0.000600584	0.00427138	UP	FLJ21408
ENSG00000246082	85.9084	1.23284	0.208733	5.90632	3.49828e-09	1.91537e-07	UP	NUDT16P1
ENSG00000246100	11.8622	1.04173	0.333408	3.1245	0.0017811	0.0102663	UP	LINC00900
ENSG00000246115	1.2218	1.33206	0.424308	3.13938	0.00169306	0.00984612	UP	SUPT4H1P2
ENSG00000246430	21.5009	1.03189	0.225974	4.56644	4.96088e-06	8.3617e-05	UP	LINC00968
ENSG00000246731	30.5693	1.1808	0.281044	4.20148	2.65171e-05	0.000334588	UP	MGC16275
ENSG00000248323	229.004	1.41902	0.309251	4.58856	4.46309e-06	7.66924e-05	UP	LUCAT1
ENSG00000248385	12.4024	1.64632	0.425013	3.87357	0.000107254	0.00105641	UP	TARM1
ENSG00000248429	65.5272	1.58779	0.282495	5.62058	1.90315e-08	8.07463e-07	UP	FAM198B-AS1
ENSG00000248477	19.7482	1.3026	0.264666	4.92168	8.58027e-07	1.9636e-05	UP	AC139495.1
ENSG00000248791	2.36165	1.55669	0.424221	3.66952	0.000243005	0.00206248	UP	AC010627.1
ENSG00000248971	13.171	1.03949	0.37119	2.80044	0.00510336	0.023741	UP	KRT8P46
ENSG00000248996	60.2329	1.34039	0.2511	5.3381	9.39279e-08	3.07608e-06	UP	AC145098.1
ENSG00000249274	3.39893	1.11263	0.401736	2.76956	0.00561322	0.0255843	UP	PDLIM1P4
ENSG00000249437	160.521	1.53886	0.242434	6.34753	2.18803e-10	1.81916e-08	UP	NAIP
ENSG00000249835	11.014	2.10565	0.390035	5.39862	6.71542e-08	2.35535e-06	UP	VCAN-AS1
ENSG00000249992	97.4647	1.04789	0.269479	3.88856	0.00010084	0.00100526	UP	TMEM158
ENSG00000250138	369.328	1.40364	0.270954	5.18037	2.21448e-07	6.26723e-06	UP	AC139495.3
ENSG00000250608	12.6993	1.15831	0.319811	3.62186	0.000292494	0.00238841	UP	AC010210.1
ENSG00000250765	1.93967	1.45853	0.425036	3.43154	0.000600166	0.00427086	UP	AC138035.2
ENSG00000250893	2.67222	1.34284	0.422257	3.18014	0.00147204	0.00877785	UP	AC098869.2
ENSG00000251139	23.7419	1.6197	0.3321	4.87715	1.07632e-06	2.38792e-05	UP	AC084871.1
ENSG00000251158	29.4512	1.08004	0.258176	4.18334	2.87253e-05	0.000356798	UP	AC131392.2
ENSG00000251230	6.0272	1.03788	0.394816	2.62876	0.00856956	0.0356658	UP	MIR3945HG
ENSG00000251288	4.61357	1.15681	0.386969	2.98941	0.00279519	0.0146759	UP	AC018797.3
ENSG00000251332	1.08807	1.40963	0.423964	3.32488	0.000884553	0.00584849	UP	AC021106.2
ENSG00000251429	15.5385	1.37451	0.364354	3.77247	0.000161638	0.00147554	UP	AC098679.2
ENSG00000251442	16.3787	1.4342	0.306808	4.67458	2.94556e-06	5.51858e-05	UP	LINC01094
ENSG00000251453	6.67585	1.47075	0.417082	3.52628	0.000421442	0.00321889	UP	HAUS1P1
ENSG00000251593	8.34944	1.15835	0.399315	2.90083	0.00372173	0.0184564	UP	MSNP1
ENSG00000253394	10.078	1.04658	0.353933	2.95699	0.00310661	0.0159782	UP	LINC00534
ENSG00000253616	11.3457	1.35064	0.304309	4.43839	9.06333e-06	0.000138491	UP	AC107959.3
ENSG00000253958	29.1021	1.00182	0.27663	3.62153	0.000292864	0.00238906	UP	CLDN23
ENSG00000254054	3.39942	1.1371	0.356948	3.18563	0.00144441	0.00865069	UP	AC087273.2
ENSG00000254470	1470.43	1.0333	0.163178	6.33231	2.4151e-10	1.98787e-08	UP	AP5B1
ENSG00000254477	7.93797	1.12522	0.366838	3.06735	0.00215965	0.0120271	UP	AP000640.1
ENSG00000254554	4.90706	1.38065	0.382991	3.60492	0.000312246	0.00251888	UP	AC080023.1
ENSG00000254694	3.30522	1.13253	0.420922	2.6906	0.0071324	0.0309472	UP	AP001893.1
ENSG00000254952	12.5614	1.46753	0.355418	4.12903	3.64291e-05	0.000433482	UP	AP001257.1
ENSG00000255163	13.7729	1.57333	0.354025	4.44412	8.82519e-06	0.000135945	UP	HSPE1P18
ENSG00000255197	323.309	1.30337	0.254085	5.12967	2.90253e-07	7.75672e-06	UP	AC090559.1
ENSG00000255229	1.10521	1.07305	0.424892	2.52545	0.011555	0.0452397	UP	AC069287.3
ENSG00000255398	66.4238	1.68023	0.375175	4.47851	7.51653e-06	0.000119207	UP	HCAR3
ENSG00000255422	33.373	1.11018	0.239688	4.63177	3.62555e-06	6.52044e-05	UP	AP002954.1
ENSG00000255446	6.98792	1.2621	0.358769	3.51786	0.000435037	0.00330331	UP	AP003064.2
ENSG00000255552	15.6056	1.49164	0.364202	4.09563	4.21021e-05	0.000488546	UP	LY6G6E
ENSG00000255557	2.6557	1.12054	0.41488	2.70088	0.00691554	0.030224	UP	AP001266.2
ENSG00000255836	1.16867	1.35626	0.42519	3.18978	0.00142379	0.00854586	UP	AC131206.1
ENSG00000256249	1.77441	1.37047	0.423195	3.23838	0.0012021	0.00745815	UP	AC026333.3
ENSG00000256581	3.53431	1.14224	0.417411	2.73649	0.0062098	0.0277235	UP	NLRP9P1
ENSG00000256751	3.62931	1.33264	0.387101	3.4426	0.000576142	0.00413927	UP	PLBD1-AS1
ENSG00000257017	215.411	1.62431	0.383105	4.23987	2.23653e-05	0.000290667	UP	HP
ENSG00000257335	343.053	2.14972	0.285327	7.53421	4.91293e-14	1.66185e-11	UP	MGAM
ENSG00000257594	5.48294	1.0478	0.398793	2.62743	0.00860332	0.0357646	UP	GALNT4
ENSG00000257743	3.88754	1.46451	0.417621	3.5068	0.000453537	0.00340815	UP	MGAM2
ENSG00000258035	1.31453	1.54328	0.423275	3.64604	0.00026631	0.0022119	UP	AC123567.2
ENSG00000258082	5.11058	1.16447	0.377665	3.08336	0.0020468	0.0115051	UP	AL391832.3
ENSG00000258227	88.7372	1.41264	0.241183	5.85712	4.70962e-09	2.46615e-07	UP	CLEC5A
ENSG00000258413	2.77093	1.27194	0.393458	3.23272	0.00122619	0.00757716	UP	AL158801.2
ENSG00000258667	6.75783	1.06508	0.392316	2.71484	0.0066307	0.0292797	UP	HIF1A-AS2
ENSG00000258754	1.81308	1.27076	0.425158	2.98891	0.00279974	0.0146937	UP	LINC01579
ENSG00000258940	5.88304	1.07541	0.330068	3.25815	0.00112141	0.00704602	UP	AL132639.2
ENSG00000259182	5.39565	1.14436	0.388111	2.94854	0.00319279	0.0163195	UP	AC019254.1
ENSG00000259207	173.513	1.80294	0.242651	7.43017	1.08457e-13	3.07832e-11	UP	ITGB3
ENSG00000259668	24.8975	1.32035	0.405896	3.25292	0.00114224	0.00716051	UP	AC066613.1
ENSG00000259678	3.11923	1.23046	0.413286	2.97726	0.00290835	0.0151606	UP	AC066613.2
ENSG00000259717	9.9977	1.41581	0.345576	4.09697	4.18592e-05	0.000487102	UP	LINC00677
ENSG00000259823	1.66057	1.33339	0.42343	3.14903	0.00163816	0.00956741	UP	LYPD8
ENSG00000259881	16.7944	1.03183	0.282012	3.65883	0.000253374	0.00213171	UP	AC092384.2
ENSG00000260078	136.018	1.04349	0.223237	4.67434	2.94906e-06	5.51967e-05	UP	AC007342.3
ENSG00000260101	17.3655	1.03263	0.26171	3.94572	7.95592e-05	0.000826137	UP	AC008074.2
ENSG00000260528	259.399	1.72312	0.282339	6.103	1.04095e-09	6.83216e-08	UP	FAM157C
ENSG00000260868	2.18484	1.49265	0.418452	3.56707	0.000360996	0.0028425	UP	LINC01960
ENSG00000260943	6.94903	1.16373	0.388396	2.99625	0.00273323	0.0144213	UP	LINC02555
ENSG00000261211	3.64222	1.07831	0.371042	2.90618	0.00365875	0.0181979	UP	AL031123.2
ENSG00000261572	2.59226	1.17077	0.40643	2.88062	0.00396891	0.0194183	UP	AC097639.1
ENSG00000261656	2.91556	1.10717	0.402843	2.7484	0.00598866	0.0268867	UP	BEAN1-AS1
ENSG00000261804	9.88063	1.1223	0.29729	3.77511	0.000159939	0.00146273	UP	AC007342.4
ENSG00000261997	23.2713	1.14327	0.280623	4.07404	4.62047e-05	0.000527495	UP	AC007336.1
ENSG00000262223	3.91242	1.1047	0.383751	2.8787	0.00399324	0.0194987	UP	AC110285.1
ENSG00000263982	3.99736	1.07344	0.395502	2.71412	0.00664525	0.0293229	UP	AC009716.1
ENSG00000264769	12.1713	1.07064	0.326628	3.27787	0.00104592	0.00668747	UP	AC145207.8
ENSG00000265531	96.82	1.62412	0.367625	4.41787	9.9679e-06	0.00014981	UP	FCGR1CP
ENSG00000265871	3.21096	1.1308	0.396078	2.85501	0.00430359	0.0207354	UP	MIR3174
ENSG00000266412	3178.12	1.03238	0.114474	9.01848	1.90724e-19	4.70955e-16	UP	NCOA4
ENSG00000266507	1.75529	1.33153	0.422112	3.15444	0.00160807	0.00942065	UP	MIR4479
ENSG00000266970	4.4152	1.14994	0.398253	2.88745	0.00388382	0.0190554	UP	AC061992.1
ENSG00000267365	12.9697	1.43329	0.288654	4.96544	6.85452e-07	1.62281e-05	UP	KCNJ2-AS1
ENSG00000267605	5.10381	1.22863	0.423971	2.8979	0.00375667	0.0185787	UP	AC016590.1
ENSG00000267659	1.16548	1.69753	0.424801	3.99607	6.44025e-05	0.000697296	UP	LINC01482
ENSG00000267737	4.16052	1.61391	0.359445	4.49	7.12236e-06	0.000114426	UP	AC087645.2
ENSG00000267895	4.04058	1.06696	0.377261	2.82818	0.00468133	0.0221618	UP	AC063977.1
ENSG00000267934	1.67379	1.17623	0.423536	2.77716	0.00548361	0.0251179	UP	AC010300.1
ENSG00000267990	16.2278	1.13165	0.306471	3.69253	0.000222035	0.00192106	UP	AC063977.2
ENSG00000268001	214.015	1.20089	0.188616	6.36686	1.92939e-10	1.64284e-08	UP	CARD8-AS1
ENSG00000268170	3.62166	1.42483	0.41635	3.42219	0.0006212	0.00438266	UP	AC073342.2
ENSG00000268240	1.92672	1.33674	0.422216	3.166	0.00154552	0.00912786	UP	AC123912.2
ENSG00000268849	48.601	1.05251	0.295544	3.56127	0.000369069	0.00289282	UP	SIGLEC22P
ENSG00000269877	4.1289	1.11859	0.358395	3.12111	0.00180171	0.0103744	UP	AC008753.3
ENSG00000269981	418.474	1.04263	0.244121	4.27094	1.94649e-05	0.000261221	UP	AL627309.7
ENSG00000270120	12.1227	1.40441	0.353864	3.96879	7.22388e-05	0.000764264	UP	AC007728.3
ENSG00000270872	11.3886	1.21744	0.38644	3.1504	0.00163045	0.00953144	UP	SRGAP2D
ENSG00000271303	26.111	1.15798	0.349988	3.30862	0.000937578	0.00611344	UP	SRXN1
ENSG00000272568	6.0255	1.08794	0.320593	3.39352	0.000690006	0.00478067	UP	AC005162.3
ENSG00000272636	30.7997	1.12408	0.414419	2.71241	0.00667954	0.0294532	UP	DOC2B
ENSG00000273112	6.71604	1.22273	0.400357	3.05409	0.00225744	0.0124205	UP	AL590385.2
ENSG00000273749	720.052	1.11937	0.163531	6.84499	7.64785e-12	1.0208e-09	UP	CYFIP1
ENSG00000274021	27.0247	1.47271	0.345923	4.25732	2.06891e-05	0.000272758	UP	AC024909.2
ENSG00000274034	5.05556	1.17729	0.362988	3.24332	0.00118144	0.00735957	UP	MIR6813
ENSG00000274173	9.54311	1.25119	0.372601	3.358	0.000785082	0.00529529	UP	AL035661.1
ENSG00000274423	6.2976	1.0285	0.335699	3.06375	0.0021858	0.0121399	UP	SEC22B2
ENSG00000274536	463.651	1.63235	0.223925	7.28974	3.10548e-13	7.44501e-11	UP	AL034397.3
ENSG00000274653	5.68365	1.05348	0.369585	2.85045	0.0043658	0.0209696	UP	AC106782.6
ENSG00000274750	11.4351	1.02365	0.298801	3.42588	0.000612818	0.00433715	UP	HIST1H3E
ENSG00000274963	14.0994	1.62102	0.296568	5.46591	4.60525e-08	1.72039e-06	UP	RN7SL600P
ENSG00000275022	20.7208	1.05502	0.284678	3.70602	0.000210543	0.00184425	UP	MIR6753
ENSG00000275088	1.44663	1.43237	0.419552	3.41404	0.000640066	0.00448628	UP	AC026469.1
ENSG00000275763	2.82313	1.51461	0.397903	3.80647	0.000140963	0.00132249	UP	C18orf65
ENSG00000275793	6.34895	1.08072	0.368594	2.93202	0.00336768	0.0170127	UP	RIMBP3
ENSG00000276289	4.56781	1.12428	0.402727	2.79166	0.00524379	0.0242663	UP	KCNE1B
ENSG00000276317	11.7114	1.04789	0.336027	3.11846	0.00181797	0.0104422	UP	AL357033.3
ENSG00000276471	2.44313	1.12882	0.41014	2.75228	0.00591828	0.0266679	UP	AC105265.4
ENSG00000276644	13.4628	1.50829	0.296822	5.08146	3.74548e-07	9.61406e-06	UP	DACH1
ENSG00000276649	24.3196	1.11127	0.280161	3.96653	7.29255e-05	0.000768894	UP	AL117335.1
ENSG00000277152	5.63334	1.06416	0.347442	3.06283	0.00219252	0.0121592	UP	AC110048.2
ENSG00000277349	1.95498	1.18689	0.423984	2.79937	0.00512017	0.0237968	UP	AC133919.3
ENSG00000277452	13.1884	1.11898	0.340234	3.28886	0.00100594	0.0064918	UP	RN7SL473P
ENSG00000277856	2.53056	1.19231	0.425023	2.80529	0.0050271	0.0234392	UP	AC233755.2
ENSG00000279019	13.8083	1.03977	0.331787	3.13386	0.00172523	0.00999793	UP	AC009090.4
ENSG00000279164	2.08992	1.04709	0.412517	2.5383	0.0111394	0.0440527	UP	AL118508.3
ENSG00000279296	6.42153	1.03553	0.346298	2.99028	0.00278725	0.0146375	UP	PRAL
ENSG00000279311	2.93628	1.53262	0.403887	3.79468	0.000147833	0.0013739	UP	AC092999.1
ENSG00000279386	5.75306	1.1105	0.400274	2.77434	0.00553136	0.0252984	UP	AC021106.3
ENSG00000279821	19.0937	1.07214	0.308171	3.47903	0.000503229	0.00370707	UP	AC145098.2
ENSG00000280205	3.69346	1.01263	0.401327	2.52319	0.0116295	0.0454882	UP	AC009716.2
ENSG00000280276	1.10308	1.09629	0.401276	2.73201	0.00629496	0.0280176	UP	AC009229.4
ENSG00000280852	59.5312	1.25315	0.323494	3.87381	0.000107147	0.00105578	UP	AC025048.6
ENSG00000281162	84.6595	1.29833	0.283337	4.58227	4.59948e-06	7.849e-05	UP	LINC01127
ENSG00000281183	13.8476	1.2908	0.341458	3.78028	0.000156653	0.00143889	UP	NPTN-IT1
ENSG00000281756	1.13582	1.46853	0.424621	3.45844	0.000543308	0.00394585	UP	C2-AS1
ENSG00000282508	98.4621	1.54896	0.279944	5.53308	3.14648e-08	1.23327e-06	UP	LINC01002
ENSG00000282572	145.794	1.75857	0.250579	7.01802	2.25033e-12	3.70449e-10	UP	AC215522.2
ENSG00000282608	10.0893	1.12534	0.350179	3.21361	0.00131076	0.00799174	UP	ADORA3
ENSG00000282863	2.648	1.30027	0.399541	3.25442	0.00113626	0.00712847	UP	AC012560.1
ENSG00000282988	4.92915	1.18405	0.352815	3.356	0.000790797	0.00532946	UP	AL031777.3
ENSG00000283914	2.3575	1.5479	0.42479	3.64392	0.000268513	0.00222645	UP	AC087645.4
ENSG00000284874	1.0865	1.36807	0.413236	3.31063	0.000930871	0.00607943	UP	SEPT5-GP1BB
ENSG00000284977	15.1384	1.302	0.238817	5.45187	4.9843e-08	1.83972e-06	UP	AL160272.1
ENSG00000285103	74.3097	1.16521	0.260055	4.48064	7.44207e-06	0.000118483	UP	AL451123.1
ENSG00000285653	5.27546	1.34109	0.391144	3.42863	0.000606627	0.00430444	UP	AC006238.2
ENSG00000285816	5.33519	1.37501	0.358808	3.83215	0.000127029	0.00121297	UP	AP000944.2
ENSG00000285938	46.8152	1.47145	0.273477	5.38053	7.42688e-08	2.54846e-06	UP	AC072022.2
