# Supplementary material for: Efficacy and Safety of Tofacitinib in Patients with Polymyalgia Rheumatica (EAST PMR): An open-label randomized controlled trial
Source: PLoS Med. 2023 Jun 29;20(6):e1004249. doi: 10.1371/journal.pmed.1004249 (PMC10309604; doi:10.1371/journal.pmed.1004249)
Supplement: S4 Table — (XLSX) [file pmed.1004249.s010.xlsx]

## Sheet: DEGs
gene_id	gene_name	gene_description	log2FoldChange	pvalue	padj	tag
ENSG00000108950	FAM20A	FAM20A, golgi associated secretory pathway pseudokinase [Source:HGNC Symbol;Acc:HGNC:23015]	2.96642	5.81291e-22	3.58845e-18	UP
ENSG00000123700	KCNJ2	potassium voltage-gated channel subfamily J member 2 [Source:HGNC Symbol;Acc:HGNC:6263]	2.52206	3.11965e-18	4.27963e-15	UP
ENSG00000184611	KCNH7	potassium voltage-gated channel subfamily H member 7 [Source:HGNC Symbol;Acc:HGNC:18863]	2.50572	3.11393e-10	2.48842e-08	UP
ENSG00000183762	KREMEN1	kringle containing transmembrane protein 1 [Source:HGNC Symbol;Acc:HGNC:17550]	2.47669	8.76119e-13	1.74468e-10	UP
ENSG00000204936	CD177	CD177 molecule [Source:HGNC Symbol;Acc:HGNC:30072]	2.24503	1.06967e-07	3.40379e-06	UP
ENSG00000171049	FPR2	formyl peptide receptor 2 [Source:HGNC Symbol;Acc:HGNC:3827]	2.1975	1.3587e-11	1.67752e-09	UP
ENSG00000121807	CCR2	C-C motif chemokine receptor 2 [Source:HGNC Symbol;Acc:HGNC:1603]	2.15458	9.53332e-22	4.70813e-18	UP
ENSG00000189127	ANKRD34B	ankyrin repeat domain 34B [Source:HGNC Symbol;Acc:HGNC:33736]	2.1522	5.60634e-12	7.93578e-10	UP
ENSG00000257335	MGAM	maltase-glucoamylase [Source:HGNC Symbol;Acc:HGNC:7043]	2.14972	4.91293e-14	1.66185e-11	UP
ENSG00000229436	AC073850.1	pseudogene similar to part of transcription factor Dp-1 TFDP1	2.11705	1.39376e-07	4.22804e-06	UP
ENSG00000249835	VCAN-AS1	VCAN antisense RNA 1 [Source:HGNC Symbol;Acc:HGNC:40163]	2.10565	6.71542e-08	2.35535e-06	UP
ENSG00000186529	CYP4F3	cytochrome P450 family 4 subfamily F member 3 [Source:HGNC Symbol;Acc:HGNC:2646]	2.04931	7.48731e-09	3.68295e-07	UP
ENSG00000234076	TPRG1-AS1	TPRG1 antisense RNA 1 [Source:HGNC Symbol;Acc:HGNC:42391]	2.01435	4.53035e-07	1.13802e-05	UP
ENSG00000138772	ANXA3	annexin A3 [Source:HGNC Symbol;Acc:HGNC:541]	1.99956	1.33217e-07	4.08129e-06	UP
ENSG00000134755	DSC2	desmocollin 2 [Source:HGNC Symbol;Acc:HGNC:3036]	1.97643	2.95303e-16	2.27872e-13	UP
ENSG00000138061	CYP1B1	cytochrome P450 family 1 subfamily B member 1 [Source:HGNC Symbol;Acc:HGNC:2597]	1.9706	6.32786e-15	2.96426e-12	UP
ENSG00000101916	TLR8	toll like receptor 8 [Source:HGNC Symbol;Acc:HGNC:15632]	1.96046	1.57636e-24	1.94626e-20	UP
ENSG00000152766	ANKRD22	ankyrin repeat domain 22 [Source:HGNC Symbol;Acc:HGNC:28321]	1.95664	6.50387e-07	1.55019e-05	UP
ENSG00000213876	RPL7AP64	ribosomal protein L7a pseudogene 64 [Source:HGNC Symbol;Acc:HGNC:35821]	1.95528	5.33273e-12	7.65587e-10	UP
ENSG00000102010	BMX	BMX non-receptor tyrosine kinase [Source:HGNC Symbol;Acc:HGNC:1079]	1.95389	1.41813e-06	2.98278e-05	UP
ENSG00000170439	METTL7B	methyltransferase like 7B [Source:HGNC Symbol;Acc:HGNC:28276]	1.94435	3.15225e-06	5.84813e-05	UP
ENSG00000239906	AL627309.2	novel transcript	1.93971	5.06314e-06	8.51663e-05	UP
ENSG00000233030	AC243772.2	novel transcript, antisense to FCGR1A	1.93691	1.05189e-06	2.33793e-05	UP
ENSG00000123610	TNFAIP6	TNF alpha induced protein 6 [Source:HGNC Symbol;Acc:HGNC:11898]	1.93029	3.56231e-07	9.21092e-06	UP
ENSG00000166033	HTRA1	HtrA serine peptidase 1 [Source:HGNC Symbol;Acc:HGNC:9476]	1.91459	1.49247e-10	1.32092e-08	UP
ENSG00000184557	SOCS3	suppressor of cytokine signaling 3 [Source:HGNC Symbol;Acc:HGNC:19391]	1.89839	9.61166e-11	8.95625e-09	UP
ENSG00000229644	NAMPTP1	nicotinamide phosphoribosyltransferase pseudogene 1 [Source:HGNC Symbol;Acc:HGNC:17633]	1.88666	1.31424e-11	1.63077e-09	UP
ENSG00000127954	STEAP4	STEAP4 metalloreductase [Source:HGNC Symbol;Acc:HGNC:21923]	1.88071	5.6841e-14	1.87143e-11	UP
ENSG00000163823	CCR1	C-C motif chemokine receptor 1 [Source:HGNC Symbol;Acc:HGNC:1602]	1.87575	1.35024e-15	7.75386e-13	UP
ENSG00000173239	LIPM	lipase family member M [Source:HGNC Symbol;Acc:HGNC:23455]	1.85668	7.09236e-06	0.000114018	UP
ENSG00000186431	FCAR	Fc fragment of IgA receptor [Source:HGNC Symbol;Acc:HGNC:3608]	1.84025	8.6671e-15	3.80942e-12	UP
ENSG00000213694	S1PR3	sphingosine-1-phosphate receptor 3 [Source:HGNC Symbol;Acc:HGNC:3167]	1.83288	4.88117e-15	2.41061e-12	UP
ENSG00000242550	SERPINB10	serpin family B member 10 [Source:HGNC Symbol;Acc:HGNC:8942]	1.8039	1.34391e-05	0.000191932	UP
ENSG00000259207	ITGB3	integrin subunit beta 3 [Source:HGNC Symbol;Acc:HGNC:6156]	1.80294	1.08457e-13	3.07832e-11	UP
ENSG00000111261	MANSC1	MANSC domain containing 1 [Source:HGNC Symbol;Acc:HGNC:25505]	1.79319	1.72544e-08	7.43567e-07	UP
ENSG00000233029	AC244453.2	novel transcript	1.7845	1.53793e-07	4.56991e-06	UP
ENSG00000241860	AL627309.5	uncharacterized LOC100996442 [Source:NCBI gene;Acc:100996442]	1.78229	4.04422e-06	7.1293e-05	UP
ENSG00000173626	TRAPPC3L	trafficking protein particle complex 3 like [Source:HGNC Symbol;Acc:HGNC:21090]	1.78068	2.43745e-09	1.41619e-07	UP
ENSG00000282572	AC215522.2	novel transcript similar to family member with sequence similarity 157	1.75857	2.25033e-12	3.70449e-10	UP
ENSG00000133105	RXFP2	relaxin family peptide receptor 2 [Source:HGNC Symbol;Acc:HGNC:17318]	1.75322	5.45503e-08	1.9722e-06	UP
ENSG00000135378	PRRG4	proline rich and Gla domain 4 [Source:HGNC Symbol;Acc:HGNC:30799]	1.75042	3.4126e-16	2.55356e-13	UP
ENSG00000101162	TUBB1	tubulin beta 1 class VI [Source:HGNC Symbol;Acc:HGNC:16257]	1.73814	2.17371e-08	8.99084e-07	UP
ENSG00000138798	EGF	epidermal growth factor [Source:HGNC Symbol;Acc:HGNC:3229]	1.73772	2.56475e-12	4.11242e-10	UP
ENSG00000198734	F5	coagulation factor V [Source:HGNC Symbol;Acc:HGNC:3542]	1.73692	4.13495e-20	1.2763e-16	UP
ENSG00000200235	RF00443		1.73564	1.85952e-05	0.000252431	UP
ENSG00000260528	FAM157C	family with sequence similarity 157 member C [Source:HGNC Symbol;Acc:HGNC:34081]	1.72312	1.04095e-09	6.83216e-08	UP
ENSG00000147883	CDKN2B	cyclin dependent kinase inhibitor 2B [Source:HGNC Symbol;Acc:HGNC:1788]	1.71127	8.03262e-11	7.71788e-09	UP
ENSG00000120738	EGR1	early growth response 1 [Source:HGNC Symbol;Acc:HGNC:3238]	1.70878	9.13042e-06	0.000139257	UP
ENSG00000124491	F13A1	coagulation factor XIII A chain [Source:HGNC Symbol;Acc:HGNC:3531]	1.70499	2.33491e-28	5.76559e-24	UP
ENSG00000198829	SUCNR1	succinate receptor 1 [Source:HGNC Symbol;Acc:HGNC:4542]	1.70247	7.50405e-06	0.000119086	UP
ENSG00000267659	LINC01482	long intergenic non-protein coding RNA 1482 [Source:HGNC Symbol;Acc:HGNC:51128]	1.69753	6.44025e-05	0.000697296	UP
ENSG00000132357	CARD6	caspase recruitment domain family member 6 [Source:HGNC Symbol;Acc:HGNC:16394]	1.69714	1.01344e-14	4.31464e-12	UP
ENSG00000121316	PLBD1	phospholipase B domain containing 1 [Source:HGNC Symbol;Acc:HGNC:26215]	1.69569	7.60586e-19	1.25208e-15	UP
ENSG00000136869	TLR4	toll like receptor 4 [Source:HGNC Symbol;Acc:HGNC:11850]	1.69039	9.96026e-17	8.48099e-14	UP
ENSG00000038427	VCAN	versican [Source:HGNC Symbol;Acc:HGNC:2464]	1.68767	2.40451e-14	9.27729e-12	UP
ENSG00000255398	HCAR3	hydroxycarboxylic acid receptor 3 [Source:HGNC Symbol;Acc:HGNC:16824]	1.68023	7.51653e-06	0.000119207	UP
ENSG00000198019	FCGR1B	Fc fragment of IgG receptor Ib [Source:HGNC Symbol;Acc:HGNC:3614]	1.68008	8.2608e-08	2.76401e-06	UP
ENSG00000140479	PCSK6	proprotein convertase subtilisin/kexin type 6 [Source:HGNC Symbol;Acc:HGNC:8569]	1.67565	1.59513e-11	1.94993e-09	UP
ENSG00000115271	GCA	grancalcin [Source:HGNC Symbol;Acc:HGNC:15990]	1.66524	2.67943e-17	2.7568e-14	UP
ENSG00000102362	SYTL4	synaptotagmin like 4 [Source:HGNC Symbol;Acc:HGNC:15588]	1.66008	1.6655e-06	3.40167e-05	UP
ENSG00000136315	AL355922.1	novel transcript	1.65984	5.2393e-08	1.91665e-06	UP
ENSG00000182175	RGMA	repulsive guidance molecule BMP co-receptor a [Source:HGNC Symbol;Acc:HGNC:30308]	1.65398	1.09017e-05	0.000161291	UP
ENSG00000162745	OLFML2B	olfactomedin like 2B [Source:HGNC Symbol;Acc:HGNC:24558]	1.65295	7.9548e-09	3.85909e-07	UP
ENSG00000157064	NMNAT2	nicotinamide nucleotide adenylyltransferase 2 [Source:HGNC Symbol;Acc:HGNC:16789]	1.64826	4.38242e-05	0.0005045	UP
ENSG00000248385	TARM1	T cell-interacting, activating receptor on myeloid cells 1 [Source:HGNC Symbol;Acc:HGNC:37250]	1.64632	0.000107254	0.00105641	UP
ENSG00000151726	ACSL1	acyl-CoA synthetase long chain family member 1 [Source:HGNC Symbol;Acc:HGNC:3569]	1.63959	4.86602e-14	1.66185e-11	UP
ENSG00000128594	LRRC4	leucine rich repeat containing 4 [Source:HGNC Symbol;Acc:HGNC:15586]	1.63694	3.22363e-12	4.91364e-10	UP
ENSG00000274536	AL034397.3	novel transcript, antisense VSIG4	1.63235	3.10548e-13	7.44501e-11	UP
ENSG00000257017	HP	haptoglobin [Source:HGNC Symbol;Acc:HGNC:5141]	1.62431	2.23653e-05	0.000290667	UP
ENSG00000265531	FCGR1CP	Fc fragment of IgG receptor Ic, pseudogene [Source:HGNC Symbol;Acc:HGNC:3615]	1.62412	9.9679e-06	0.00014981	UP
ENSG00000103569	AQP9	aquaporin 9 [Source:HGNC Symbol;Acc:HGNC:643]	1.62305	1.79955e-09	1.10264e-07	UP
ENSG00000139572	GPR84	G protein-coupled receptor 84 [Source:HGNC Symbol;Acc:HGNC:4535]	1.62204	6.9638e-07	1.6471e-05	UP
ENSG00000230724	LINC01001	long intergenic non-protein coding RNA 1001 [Source:HGNC Symbol;Acc:HGNC:38540]	1.62159	2.26164e-09	1.33604e-07	UP
ENSG00000274963	RN7SL600P	RNA, 7SL, cytoplasmic 600, pseudogene [Source:HGNC Symbol;Acc:HGNC:46616]	1.62102	4.60525e-08	1.72039e-06	UP
ENSG00000115507	OTX1	orthodenticle homeobox 1 [Source:HGNC Symbol;Acc:HGNC:8521]	1.62099	0.000124157	0.00119107	UP
ENSG00000251139	AC084871.1	novel transcript, antisense to ACSL1	1.6197	1.07632e-06	2.38792e-05	UP
ENSG00000164251	F2RL1	F2R like trypsin receptor 1 [Source:HGNC Symbol;Acc:HGNC:3538]	1.61827	1.10533e-12	2.14913e-10	UP
ENSG00000152760	TCTEX1D1	Tctex1 domain containing 1 [Source:HGNC Symbol;Acc:HGNC:26882]	1.61537	1.87231e-05	0.000253609	UP
ENSG00000234571	AC239798.2	novel transcript	1.61469	0.000114651	0.00111574	UP
ENSG00000267737	AC087645.2	novel transcript	1.61391	7.12236e-06	0.000114426	UP
ENSG00000114737	CISH	cytokine inducible SH2 containing protein [Source:HGNC Symbol;Acc:HGNC:1984]	1.613	3.45437e-12	5.20115e-10	UP
ENSG00000116711	PLA2G4A	phospholipase A2 group IVA [Source:HGNC Symbol;Acc:HGNC:9035]	1.60859	3.12138e-11	3.38054e-09	UP
ENSG00000123342	MMP19	matrix metallopeptidase 19 [Source:HGNC Symbol;Acc:HGNC:7165]	1.59604	3.16592e-06	5.86467e-05	UP
ENSG00000203710	CR1	complement C3b/C4b receptor 1 (Knops blood group) [Source:HGNC Symbol;Acc:HGNC:2334]	1.59134	1.22839e-17	1.44441e-14	UP
ENSG00000240890	AC020633.1	G2/M-phase specific E3 ubiquitin ligase (G2E3) pseudogene	1.59132	8.73456e-05	0.000893465	UP
ENSG00000146592	CREB5	cAMP responsive element binding protein 5 [Source:HGNC Symbol;Acc:HGNC:16844]	1.59058	3.61154e-15	1.85791e-12	UP
ENSG00000248429	FAM198B-AS1	FAM198B antisense RNA 1 [Source:HGNC Symbol;Acc:HGNC:53132]	1.58779	1.90315e-08	8.07463e-07	UP
ENSG00000079385	CEACAM1	carcinoembryonic antigen related cell adhesion molecule 1 [Source:HGNC Symbol;Acc:HGNC:1814]	1.58349	1.89445e-07	5.50348e-06	UP
ENSG00000198814	GK	glycerol kinase [Source:HGNC Symbol;Acc:HGNC:4289]	1.58323	1.92693e-12	3.26166e-10	UP
ENSG00000079215	SLC1A3	solute carrier family 1 member 3 [Source:HGNC Symbol;Acc:HGNC:10941]	1.58079	1.50069e-06	3.12186e-05	UP
ENSG00000122877	EGR2	early growth response 2 [Source:HGNC Symbol;Acc:HGNC:3239]	1.57972	4.33654e-05	0.000500151	UP
ENSG00000255163	HSPE1P18	heat shock protein family E (Hsp10) member 1 pseudogene 18 [Source:HGNC Symbol;Acc:HGNC:49337]	1.57333	8.82519e-06	0.000135945	UP
ENSG00000228113	AC003991.1	novel transcript, antisense to STEAP4	1.56586	0.000137693	0.00129922	UP
ENSG00000237094	AL732372.2	pseudogene similar to part of septin 14 SEPT14	1.5643	5.43787e-08	1.96887e-06	UP
ENSG00000125538	IL1B	interleukin 1 beta [Source:HGNC Symbol;Acc:HGNC:5992]	1.56393	1.35486e-06	2.87418e-05	UP
ENSG00000135636	DYSF	dysferlin [Source:HGNC Symbol;Acc:HGNC:3097]	1.56285	2.36349e-11	2.67714e-09	UP
ENSG00000174125	TLR1	toll like receptor 1 [Source:HGNC Symbol;Acc:HGNC:11847]	1.56242	5.542e-19	9.7749e-16	UP
ENSG00000112053	SLC26A8	solute carrier family 26 member 8 [Source:HGNC Symbol;Acc:HGNC:14468]	1.56187	1.44475e-07	4.34534e-06	UP
ENSG00000182782	HCAR2	hydroxycarboxylic acid receptor 2 [Source:HGNC Symbol;Acc:HGNC:24827]	1.56135	2.86778e-05	0.000356567	UP
ENSG00000171115	GIMAP8	GTPase, IMAP family member 8 [Source:HGNC Symbol;Acc:HGNC:21792]	1.55814	6.66907e-14	2.11127e-11	UP
ENSG00000243055	GK-AS1	GK antisense RNA 1 [Source:HGNC Symbol;Acc:HGNC:40255]	1.55696	1.09872e-05	0.000162265	UP
ENSG00000248791	AC010627.1	pleckstrin homology domain containing, family A (phosphoinositide binding specific) member 1 (PLEKHA1) pseudogene	1.55669	0.000243005	0.00206248	UP
ENSG00000236438	FAM157A	family with sequence similarity 157 member A [Source:HGNC Symbol;Acc:HGNC:34079]	1.55429	1.78203e-09	1.09462e-07	UP
ENSG00000115457	IGFBP2	insulin like growth factor binding protein 2 [Source:HGNC Symbol;Acc:HGNC:5471]	1.55349	2.51318e-05	0.000320713	UP
ENSG00000158163	DZIP1L	DAZ interacting zinc finger protein 1 like [Source:HGNC Symbol;Acc:HGNC:26551]	1.55317	5.82357e-06	9.62527e-05	UP
ENSG00000150760	DOCK1	dedicator of cytokinesis 1 [Source:HGNC Symbol;Acc:HGNC:2987]	1.54956	6.18422e-06	0.000101427	UP
ENSG00000282508	LINC01002	long intergenic non-protein coding RNA 1002 [Source:HGNC Symbol;Acc:HGNC:38538]	1.54896	3.14648e-08	1.23327e-06	UP
ENSG00000283914	AC087645.4	novel transcript	1.5479	0.000268513	0.00222645	UP
ENSG00000119915	ELOVL3	ELOVL fatty acid elongase 3 [Source:HGNC Symbol;Acc:HGNC:18047]	1.54426	2.33122e-05	0.000300942	UP
ENSG00000164124	TMEM144	transmembrane protein 144 [Source:HGNC Symbol;Acc:HGNC:25633]	1.54422	1.11463e-11	1.40426e-09	UP
ENSG00000258035	AC123567.2	novel transcript, antisense to PLXNC1	1.54328	0.00026631	0.0022119	UP
ENSG00000125810	CD93	CD93 molecule [Source:HGNC Symbol;Acc:HGNC:15855]	1.54164	1.82867e-13	4.70367e-11	UP
ENSG00000249437	NAIP	NLR family apoptosis inhibitory protein [Source:HGNC Symbol;Acc:HGNC:7634]	1.53886	2.18803e-10	1.81916e-08	UP
ENSG00000200648	RNU6-226P	RNA, U6 small nuclear 226, pseudogene [Source:HGNC Symbol;Acc:HGNC:47189]	1.53852	0.000211217	0.00184818	UP
ENSG00000197415	VEPH1	ventricular zone expressed PH domain containing 1 [Source:HGNC Symbol;Acc:HGNC:25735]	1.53741	1.59169e-06	3.2667e-05	UP
ENSG00000279311	AC092999.1	TEC	1.53262	0.000147833	0.0013739	UP
ENSG00000119457	SLC46A2	solute carrier family 46 member 2 [Source:HGNC Symbol;Acc:HGNC:16055]	1.52378	3.69907e-09	2.00309e-07	UP
ENSG00000180871	CXCR2	C-X-C motif chemokine receptor 2 [Source:HGNC Symbol;Acc:HGNC:6027]	1.51818	4.50105e-05	0.000515767	UP
ENSG00000156414	TDRD9	tudor domain containing 9 [Source:HGNC Symbol;Acc:HGNC:20122]	1.5175	4.03669e-09	2.13901e-07	UP
ENSG00000223336	RNU2-6P	RNA, U2 small nuclear 6, pseudogene [Source:HGNC Symbol;Acc:HGNC:42506]	1.51733	0.000257444	0.00215786	UP
ENSG00000134061	CD180	CD180 molecule [Source:HGNC Symbol;Acc:HGNC:6726]	1.51535	3.83839e-10	2.93441e-08	UP
ENSG00000275763	C18orf65	chromosome 18 open reading frame 65 [Source:HGNC Symbol;Acc:HGNC:51248]	1.51461	0.000140963	0.00132249	UP
ENSG00000049323	LTBP1	latent transforming growth factor beta binding protein 1 [Source:HGNC Symbol;Acc:HGNC:6714]	1.51419	7.93815e-13	1.63347e-10	UP
ENSG00000127325	BEST3	bestrophin 3 [Source:HGNC Symbol;Acc:HGNC:17105]	1.5089	0.00035827	0.00282554	UP
ENSG00000276644	DACH1	dachshund family transcription factor 1 [Source:HGNC Symbol;Acc:HGNC:2663]	1.50829	3.74548e-07	9.61406e-06	UP
ENSG00000176788	BASP1	brain abundant membrane attached signal protein 1 [Source:HGNC Symbol;Acc:HGNC:957]	1.50738	8.33243e-09	4.01861e-07	UP
ENSG00000198053	SIRPA	signal regulatory protein alpha [Source:HGNC Symbol;Acc:HGNC:9662]	1.50647	7.9467e-23	6.54093e-19	UP
ENSG00000163563	MNDA	myeloid cell nuclear differentiation antigen [Source:HGNC Symbol;Acc:HGNC:7183]	1.50625	5.82214e-10	4.17925e-08	UP
ENSG00000168329	CX3CR1	C-X3-C motif chemokine receptor 1 [Source:HGNC Symbol;Acc:HGNC:2558]	1.5008	1.39831e-08	6.25516e-07	UP
ENSG00000145685	LHFPL2	LHFPL tetraspan subfamily member 2 [Source:HGNC Symbol;Acc:HGNC:6588]	1.49866	7.67384e-13	1.59235e-10	UP
ENSG00000164125	FAM198B	family with sequence similarity 198 member B [Source:HGNC Symbol;Acc:HGNC:25312]	1.49835	3.9717e-16	2.74915e-13	UP
ENSG00000091106	NLRC4	NLR family CARD domain containing 4 [Source:HGNC Symbol;Acc:HGNC:16412]	1.4972	1.55374e-13	4.08154e-11	UP
ENSG00000090382	LYZ	lysozyme [Source:HGNC Symbol;Acc:HGNC:6740]	1.49505	1.39706e-06	2.946e-05	UP
ENSG00000260868	LINC01960	long intergenic non-protein coding RNA 1960 [Source:HGNC Symbol;Acc:HGNC:52785]	1.49265	0.000360996	0.0028425	UP
ENSG00000152380	FAM151B	family with sequence similarity 151 member B [Source:HGNC Symbol;Acc:HGNC:33716]	1.49228	3.28967e-10	2.59526e-08	UP
ENSG00000255552	LY6G6E	lymphocyte antigen 6 family member G6E [Source:HGNC Symbol;Acc:HGNC:13934]	1.49164	4.21021e-05	0.000488546	UP
ENSG00000181631	P2RY13	purinergic receptor P2Y13 [Source:HGNC Symbol;Acc:HGNC:4537]	1.48708	9.65948e-14	2.80614e-11	UP
ENSG00000163625	WDFY3	WD repeat and FYVE domain containing 3 [Source:HGNC Symbol;Acc:HGNC:20751]	1.48637	1.62257e-14	6.56824e-12	UP
ENSG00000106714	CNTNAP3	contactin associated protein like 3 [Source:HGNC Symbol;Acc:HGNC:13834]	1.48264	0.000461759	0.00345626	UP
ENSG00000196549	MME	membrane metalloendopeptidase [Source:HGNC Symbol;Acc:HGNC:7154]	1.47921	0.000136034	0.00128553	UP
ENSG00000152213	ARL11	ADP ribosylation factor like GTPase 11 [Source:HGNC Symbol;Acc:HGNC:24046]	1.47718	2.93617e-15	1.57615e-12	UP
ENSG00000157551	KCNJ15	potassium voltage-gated channel subfamily J member 15 [Source:HGNC Symbol;Acc:HGNC:6261]	1.47519	9.74117e-05	0.000977402	UP
ENSG00000137757	CASP5	caspase 5 [Source:HGNC Symbol;Acc:HGNC:1506]	1.47381	2.34051e-07	6.54522e-06	UP
ENSG00000274021	AC024909.2	novel transcript, antisense to DUSP6	1.47271	2.06891e-05	0.000272758	UP
ENSG00000285938	AC072022.2	BCL6 antisense 1	1.47145	7.42688e-08	2.54846e-06	UP
ENSG00000251453	HAUS1P1	HAUS augmin like complex subunit 1 pseudogene 1 [Source:HGNC Symbol;Acc:HGNC:43760]	1.47075	0.000421442	0.00321889	UP
ENSG00000281756	C2-AS1	C2 antisense RNA 1 [Source:HGNC Symbol;Acc:HGNC:49464]	1.46853	0.000543308	0.00394585	UP
ENSG00000254952	AP001257.1	novel transcript	1.46753	3.64291e-05	0.000433482	UP
ENSG00000162722	TRIM58	tripartite motif containing 58 [Source:HGNC Symbol;Acc:HGNC:24150]	1.4659	7.43082e-08	2.54846e-06	UP
ENSG00000183307	TMEM121B	transmembrane protein 121B [Source:HGNC Symbol;Acc:HGNC:1844]	1.46452	2.48579e-15	1.36404e-12	UP
ENSG00000257743	MGAM2	maltase-glucoamylase 2 (putative) [Source:HGNC Symbol;Acc:HGNC:28101]	1.46451	0.000453537	0.00340815	UP
ENSG00000250765	AC138035.2	novel transcript	1.45853	0.000600166	0.00427086	UP
ENSG00000112299	VNN1	vanin 1 [Source:HGNC Symbol;Acc:HGNC:12705]	1.45375	6.08267e-08	2.1768e-06	UP
ENSG00000171051	FPR1	formyl peptide receptor 1 [Source:HGNC Symbol;Acc:HGNC:3826]	1.45285	5.68248e-10	4.10285e-08	UP
ENSG00000178726	THBD	thrombomodulin [Source:HGNC Symbol;Acc:HGNC:11784]	1.45134	8.0127e-08	2.69561e-06	UP
ENSG00000162433	AK4	adenylate kinase 4 [Source:HGNC Symbol;Acc:HGNC:363]	1.45023	1.01743e-07	3.28842e-06	UP
ENSG00000113916	BCL6	B cell CLL/lymphoma 6 [Source:HGNC Symbol;Acc:HGNC:1001]	1.45009	5.56026e-15	2.69215e-12	UP
ENSG00000163421	PROK2	prokineticin 2 [Source:HGNC Symbol;Acc:HGNC:18455]	1.4488	3.45578e-07	8.97303e-06	UP
ENSG00000108244	KRT23	keratin 23 [Source:HGNC Symbol;Acc:HGNC:6438]	1.44778	0.000111483	0.00108851	UP
ENSG00000113368	LMNB1	lamin B1 [Source:HGNC Symbol;Acc:HGNC:6637]	1.44621	9.74155e-17	8.48099e-14	UP
ENSG00000242324	AL049634.1	PTPNS (protein tyrosine phosphatase, non-receptor type substrate 1) protein family pseudogene	1.44065	5.09568e-05	0.000572725	UP
ENSG00000244482	LILRA6	leukocyte immunoglobulin like receptor A6 [Source:HGNC Symbol;Acc:HGNC:15495]	1.44036	1.64634e-12	2.90379e-10	UP
ENSG00000174705	SH3PXD2B	SH3 and PX domains 2B [Source:HGNC Symbol;Acc:HGNC:29242]	1.437	3.88405e-06	6.89001e-05	UP
ENSG00000138829	FBN2	fibrillin 2 [Source:HGNC Symbol;Acc:HGNC:3604]	1.43538	2.32672e-09	1.36795e-07	UP
ENSG00000251442	LINC01094	long intergenic non-protein coding RNA 1094 [Source:HGNC Symbol;Acc:HGNC:49219]	1.4342	2.94556e-06	5.51858e-05	UP
ENSG00000183822	NCF4-AS1	NCF4 antisense RNA 1 [Source:HGNC Symbol;Acc:HGNC:40393]	1.43396	0.000361762	0.00284762	UP
ENSG00000267365	KCNJ2-AS1	KCNJ2 antisense RNA 1 [Source:HGNC Symbol;Acc:HGNC:43720]	1.43329	6.85452e-07	1.62281e-05	UP
ENSG00000275088	AC026469.1	novel transcript	1.43237	0.000640066	0.00448628	UP
ENSG00000117228	GBP1	guanylate binding protein 1 [Source:HGNC Symbol;Acc:HGNC:4182]	1.42976	6.51773e-06	0.000106172	UP
ENSG00000112290	WASF1	WAS protein family member 1 [Source:HGNC Symbol;Acc:HGNC:12732]	1.42672	1.61632e-11	1.9661e-09	UP
ENSG00000189134	NKAPL	NFKB activating protein like [Source:HGNC Symbol;Acc:HGNC:21584]	1.42671	0.000413083	0.00316778	UP
ENSG00000268170	AC073342.2	novel transcript, antisense to TAS2R40	1.42483	0.0006212	0.00438266	UP
ENSG00000242756	RHOT1P3	ras homolog family member T1 pseudogene 3 [Source:HGNC Symbol;Acc:HGNC:37839]	1.42455	0.000777238	0.00525817	UP
ENSG00000170425	ADORA2B	adenosine A2b receptor [Source:HGNC Symbol;Acc:HGNC:264]	1.42	1.15594e-07	3.62688e-06	UP
ENSG00000148926	ADM	adrenomedullin [Source:HGNC Symbol;Acc:HGNC:259]	1.41972	2.21289e-06	4.34708e-05	UP
ENSG00000248323	LUCAT1	lung cancer associated transcript 1 [Source:HGNC Symbol;Acc:HGNC:48498]	1.41902	4.46309e-06	7.66924e-05	UP
ENSG00000174007	CEP19	centrosomal protein 19 [Source:HGNC Symbol;Acc:HGNC:28209]	1.41899	3.84986e-09	2.05767e-07	UP
ENSG00000228477	AL663070.1	ribosomal protein S2 (RPS2) pseudogene	1.41857	0.000358978	0.00282932	UP
ENSG00000259717	LINC00677	long intergenic non-protein coding RNA 677 [Source:HGNC Symbol;Acc:HGNC:20121]	1.41581	4.18592e-05	0.000487102	UP
ENSG00000129538	RNASE1	ribonuclease A family member 1, pancreatic [Source:HGNC Symbol;Acc:HGNC:10044]	1.41521	2.74375e-05	0.000343915	UP
ENSG00000105514	RAB3D	RAB3D, member RAS oncogene family [Source:HGNC Symbol;Acc:HGNC:9779]	1.41409	1.99382e-15	1.11894e-12	UP
ENSG00000223749	MIR503HG	MIR503 host gene [Source:HGNC Symbol;Acc:HGNC:28258]	1.41322	1.11503e-06	2.44524e-05	UP
ENSG00000258227	CLEC5A	C-type lectin domain containing 5A [Source:HGNC Symbol;Acc:HGNC:2054]	1.41264	4.70962e-09	2.46615e-07	UP
ENSG00000142405	NLRP12	NLR family pyrin domain containing 12 [Source:HGNC Symbol;Acc:HGNC:22938]	1.41133	1.90545e-17	2.1387e-14	UP
ENSG00000251332	AC021106.2	proteasome (prosome, macropain) activator subunit 2 (PA28 beta) (PSME2) pseudogene	1.40963	0.000884553	0.00584849	UP
ENSG00000188906	LRRK2	leucine rich repeat kinase 2 [Source:HGNC Symbol;Acc:HGNC:18618]	1.4052	4.08819e-10	3.06838e-08	UP
ENSG00000187800	PEAR1	platelet endothelial aggregation receptor 1 [Source:HGNC Symbol;Acc:HGNC:33631]	1.40515	1.14103e-09	7.41459e-08	UP
ENSG00000270120	AC007728.3	novel transcript	1.40441	7.22388e-05	0.000764264	UP
ENSG00000250138	AC139495.3	POM121 membrane glycoprotein-like 1 (POM121L1) pseudogene	1.40364	2.21448e-07	6.26723e-06	UP
ENSG00000146122	DAAM2	dishevelled associated activator of morphogenesis 2 [Source:HGNC Symbol;Acc:HGNC:18143]	1.40065	0.000807246	0.0054152	UP
ENSG00000150337	FCGR1A	Fc fragment of IgG receptor Ia [Source:HGNC Symbol;Acc:HGNC:3613]	1.40052	9.05668e-06	0.000138491	UP
ENSG00000179144	GIMAP7	GTPase, IMAP family member 7 [Source:HGNC Symbol;Acc:HGNC:22404]	1.40033	5.41018e-10	3.95248e-08	UP
ENSG00000232295	AL589935.1	novel transcript, antisense OGFRL1	1.39858	2.41586e-05	0.000310217	UP
ENSG00000241399	CD302	CD302 molecule [Source:HGNC Symbol;Acc:HGNC:30843]	1.39328	5.0997e-08	1.87113e-06	UP
ENSG00000232528	AL109809.1	cytoskeleton associated protein 2-like pseudogene [Source:NCBI gene;Acc:100289473]	1.39281	3.39156e-05	0.000408698	UP
ENSG00000062282	DGAT2	diacylglycerol O-acyltransferase 2 [Source:HGNC Symbol;Acc:HGNC:16940]	1.39113	1.39674e-07	4.23186e-06	UP
ENSG00000197632	SERPINB2	serpin family B member 2 [Source:HGNC Symbol;Acc:HGNC:8584]	1.39087	3.78656e-05	0.00044759	UP
ENSG00000089505	CMTM1	CKLF like MARVEL transmembrane domain containing 1 [Source:HGNC Symbol;Acc:HGNC:19172]	1.39084	6.2948e-05	0.000684746	UP
ENSG00000241886	AC112496.1	novel transcript, sense intronic to GK	1.38756	8.38397e-05	0.000862246	UP
ENSG00000072952	MRVI1	murine retrovirus integration site 1 homolog [Source:HGNC Symbol;Acc:HGNC:7237]	1.38675	4.07536e-11	4.28225e-09	UP
ENSG00000110079	MS4A4A	membrane spanning 4-domains A4A [Source:HGNC Symbol;Acc:HGNC:13371]	1.3867	4.35636e-07	1.09767e-05	UP
ENSG00000115828	QPCT	glutaminyl-peptide cyclotransferase [Source:HGNC Symbol;Acc:HGNC:9753]	1.3841	2.33533e-13	5.76663e-11	UP
ENSG00000138119	MYOF	myoferlin [Source:HGNC Symbol;Acc:HGNC:3656]	1.38197	2.25561e-07	6.33648e-06	UP
ENSG00000254554	AC080023.1	novel transcript	1.38065	0.000312246	0.00251888	UP
ENSG00000004939	SLC4A1	solute carrier family 4 member 1 (Diego blood group) [Source:HGNC Symbol;Acc:HGNC:11027]	1.37757	0.000777522	0.00525865	UP
ENSG00000285816	AP000944.2	novel protein, POLA2-CDC42EP2 readthrough	1.37501	0.000127029	0.00121297	UP
ENSG00000251429	AC098679.2	axin interactor, dorsalization associated (AIDA) pseudogene	1.37451	0.000161638	0.00147554	UP
ENSG00000188641	DPYD	dihydropyrimidine dehydrogenase [Source:HGNC Symbol;Acc:HGNC:3012]	1.37349	4.31585e-14	1.50425e-11	UP
ENSG00000203814	HIST2H2BF	histone cluster 2 H2B family member f [Source:HGNC Symbol;Acc:HGNC:24700]	1.37077	8.42479e-06	0.000131302	UP
ENSG00000256249	AC026333.3	novel transcript	1.37047	0.0012021	0.00745815	UP
ENSG00000235554	AC005822.1	splicing factor, arginine/serine-rich 6 (SFRS6) pseudogene	1.36991	0.000733473	0.00501986	UP
ENSG00000103313	MEFV	MEFV, pyrin innate immunity regulator [Source:HGNC Symbol;Acc:HGNC:6998]	1.36987	2.4841e-13	6.07325e-11	UP
ENSG00000284874	SEPT5-GP1BB	SEPT5-GP1BB readthrough [Source:NCBI gene;Acc:100526833]	1.36807	0.000930871	0.00607943	UP
ENSG00000162551	ALPL	alkaline phosphatase, liver/bone/kidney [Source:HGNC Symbol;Acc:HGNC:438]	1.36712	0.000854906	0.00568702	UP
ENSG00000218809	AL391903.1	triggering receptor expressed on myeloid cells 1 (TREM1) pseudogene	1.3667	4.10449e-05	0.000478754	UP
ENSG00000179542	SLITRK4	SLIT and NTRK like family member 4 [Source:HGNC Symbol;Acc:HGNC:23502]	1.36517	6.86544e-08	2.39358e-06	UP
ENSG00000214846	AC114744.1	ribosomal protein L10a (RPL10A) pseudogene	1.36501	2.89915e-07	7.7561e-06	UP
ENSG00000005961	ITGA2B	integrin subunit alpha 2b [Source:HGNC Symbol;Acc:HGNC:6138]	1.3613	1.0202e-07	3.29223e-06	UP
ENSG00000189337	KAZN	kazrin, periplakin interacting protein [Source:HGNC Symbol;Acc:HGNC:29173]	1.36041	0.000487885	0.00361132	UP
ENSG00000255836	AC131206.1	M-phase phosphoprotein 8 (MPHOSPH8) pseudogene	1.35626	0.00142379	0.00854586	UP
ENSG00000100985	MMP9	matrix metallopeptidase 9 [Source:HGNC Symbol;Acc:HGNC:7176]	1.35309	0.000455069	0.0034169	UP
ENSG00000232973	CYP1B1-AS1	CYP1B1 antisense RNA 1 [Source:HGNC Symbol;Acc:HGNC:28543]	1.35286	2.92464e-10	2.35238e-08	UP
ENSG00000118113	MMP8	matrix metallopeptidase 8 [Source:HGNC Symbol;Acc:HGNC:7175]	1.35238	0.000205609	0.00180616	UP
ENSG00000237419	AL954642.1	uncharacterized LOC101928932 [Source:NCBI gene;Acc:101928932]	1.35145	0.00116121	0.00725183	UP
ENSG00000253616	AC107959.3	novel transcript	1.35064	9.06333e-06	0.000138491	UP
ENSG00000120280	CXorf21	chromosome X open reading frame 21 [Source:HGNC Symbol;Acc:HGNC:25667]	1.34987	1.08154e-13	3.07832e-11	UP
ENSG00000102230	PCYT1B	phosphate cytidylyltransferase 1, choline, beta [Source:HGNC Symbol;Acc:HGNC:8755]	1.34903	3.18089e-08	1.24085e-06	UP
ENSG00000164023	SGMS2	sphingomyelin synthase 2 [Source:HGNC Symbol;Acc:HGNC:28395]	1.34817	1.44761e-07	4.34753e-06	UP
ENSG00000227825	SLC9A7P1	solute carrier family 9 member 7 pseudogene 1 [Source:HGNC Symbol;Acc:HGNC:32679]	1.34813	1.05509e-07	3.37041e-06	UP
ENSG00000239350	AC105265.1	pseudogene similar to part of coiled-coil domain containing 137 (CCDC137)	1.34638	0.00139793	0.00843573	UP
ENSG00000168062	BATF2	basic leucine zipper ATF-like transcription factor 2 [Source:HGNC Symbol;Acc:HGNC:25163]	1.34587	0.000294645	0.00239725	UP
ENSG00000196209	SIRPB2	signal regulatory protein beta 2 [Source:HGNC Symbol;Acc:HGNC:16247]	1.34411	5.53332e-10	4.01672e-08	UP
ENSG00000232004	CAP1P2	CAP1 pseudogene 2 [Source:HGNC Symbol;Acc:HGNC:31970]	1.34384	5.87123e-06	9.69106e-05	UP
ENSG00000250893	AC098869.2	novel transcript	1.34284	0.00147204	0.00877785	UP
ENSG00000196664	TLR7	toll like receptor 7 [Source:HGNC Symbol;Acc:HGNC:15631]	1.34239	7.29381e-10	5.13122e-08	UP
ENSG00000089169	RPH3A	rabphilin 3A [Source:HGNC Symbol;Acc:HGNC:17056]	1.34126	4.20977e-06	7.32571e-05	UP
ENSG00000285653	AC006238.2	novel transcript, antisense to RAB31	1.34109	0.000606627	0.00430444	UP
ENSG00000248996	AC145098.1	novel transcript	1.34039	9.39279e-08	3.07608e-06	UP
ENSG00000136634	IL10	interleukin 10 [Source:HGNC Symbol;Acc:HGNC:5962]	1.33918	0.000445282	0.00336044	UP
ENSG00000165168	CYBB	cytochrome b-245 beta chain [Source:HGNC Symbol;Acc:HGNC:2578]	1.33897	2.3886e-12	3.88038e-10	UP
ENSG00000268240	AC123912.2	novel transcript	1.33674	0.00154552	0.00912786	UP
ENSG00000205846	CLEC6A	C-type lectin domain containing 6A [Source:HGNC Symbol;Acc:HGNC:14556]	1.33648	2.59344e-05	0.000328915	UP
ENSG00000067798	NAV3	neuron navigator 3 [Source:HGNC Symbol;Acc:HGNC:15998]	1.33495	0.00165082	0.00963223	UP
ENSG00000151693	ASAP2	ArfGAP with SH3 domain, ankyrin repeat and PH domain 2 [Source:HGNC Symbol;Acc:HGNC:2721]	1.33447	1.62649e-05	0.000226016	UP
ENSG00000259823	LYPD8	LY6/PLAUR domain containing 8 [Source:HGNC Symbol;Acc:HGNC:44208]	1.33339	0.00163816	0.00956741	UP
ENSG00000256751	PLBD1-AS1	PLBD1 antisense RNA 1 [Source:HGNC Symbol;Acc:HGNC:51143]	1.33264	0.000576142	0.00413927	UP
ENSG00000246115	SUPT4H1P2	SPT4 homolog, DSIF elongation factor subunit pseudogene 2 [Source:HGNC Symbol;Acc:HGNC:50823]	1.33206	0.00169306	0.00984612	UP
ENSG00000266507	MIR4479	microRNA 4479 [Source:HGNC Symbol;Acc:HGNC:41767]	1.33153	0.00160807	0.00942065	UP
ENSG00000111886	GABRR2	gamma-aminobutyric acid type A receptor rho2 subunit [Source:HGNC Symbol;Acc:HGNC:4091]	1.33103	0.000113909	0.00111001	UP
ENSG00000109272	PF4V1	platelet factor 4 variant 1 [Source:HGNC Symbol;Acc:HGNC:8862]	1.33054	4.05253e-05	0.000474037	UP
ENSG00000162512	SDC3	syndecan 3 [Source:HGNC Symbol;Acc:HGNC:10660]	1.32959	1.51663e-06	3.14521e-05	UP
ENSG00000181409	AATK	apoptosis associated tyrosine kinase [Source:HGNC Symbol;Acc:HGNC:21]	1.32804	9.69191e-12	1.25959e-09	UP
ENSG00000118785	SPP1	secreted phosphoprotein 1 [Source:HGNC Symbol;Acc:HGNC:11255]	1.32568	0.00180913	0.0104012	UP
ENSG00000170365	SMAD1	SMAD family member 1 [Source:HGNC Symbol;Acc:HGNC:6767]	1.32472	2.62243e-07	7.11785e-06	UP
ENSG00000234292	AC123595.1	uncharacterized LOC729040 [Source:NCBI gene;Acc:729040]	1.32224	0.00171961	0.00996767	UP
ENSG00000227502	LINC01268	long intergenic non-protein coding RNA 1268 [Source:HGNC Symbol;Acc:HGNC:50323]	1.32211	0.00132963	0.00807885	UP
ENSG00000198216	CACNA1E	calcium voltage-gated channel subunit alpha1 E [Source:HGNC Symbol;Acc:HGNC:1392]	1.32195	0.000917003	0.00600958	UP
ENSG00000152952	PLOD2	procollagen-lysine,2-oxoglutarate 5-dioxygenase 2 [Source:HGNC Symbol;Acc:HGNC:9082]	1.32103	0.000299029	0.00242732	UP
ENSG00000164741	DLC1	DLC1 Rho GTPase activating protein [Source:HGNC Symbol;Acc:HGNC:2897]	1.32102	1.65494e-05	0.000229324	UP
ENSG00000259668	AC066613.1	novel transcript, antisense to DMXL2	1.32035	0.00114224	0.00716051	UP
ENSG00000237065	NANOGP4	Nanog homeobox pseudogene 4 [Source:HGNC Symbol;Acc:HGNC:23102]	1.31917	0.00101937	0.00655671	UP
ENSG00000112195	TREML2	triggering receptor expressed on myeloid cells like 2 [Source:HGNC Symbol;Acc:HGNC:21092]	1.31888	4.50736e-08	1.68893e-06	UP
ENSG00000104093	DMXL2	Dmx like 2 [Source:HGNC Symbol;Acc:HGNC:2938]	1.31749	2.23833e-09	1.32863e-07	UP
ENSG00000167995	BEST1	bestrophin 1 [Source:HGNC Symbol;Acc:HGNC:12703]	1.31666	1.4235e-12	2.60373e-10	UP
ENSG00000239887	C1orf226	chromosome 1 open reading frame 226 [Source:HGNC Symbol;Acc:HGNC:34351]	1.31637	0.000758963	0.0051671	UP
ENSG00000136160	EDNRB	endothelin receptor type B [Source:HGNC Symbol;Acc:HGNC:3180]	1.31542	0.00175619	0.0101416	UP
ENSG00000138449	SLC40A1	solute carrier family 40 member 1 [Source:HGNC Symbol;Acc:HGNC:10909]	1.3152	4.73179e-11	4.88879e-09	UP
ENSG00000169403	PTAFR	platelet activating factor receptor [Source:HGNC Symbol;Acc:HGNC:9582]	1.31492	2.11299e-11	2.44958e-09	UP
ENSG00000242048	AC093583.1	uncharacterized LOC644090 [Source:NCBI gene;Acc:644090]	1.31326	4.19539e-05	0.000487511	UP
ENSG00000170345	FOS	Fos proto-oncogene, AP-1 transcription factor subunit [Source:HGNC Symbol;Acc:HGNC:3796]	1.30975	2.2153e-06	4.34708e-05	UP
ENSG00000084110	HAL	histidine ammonia-lyase [Source:HGNC Symbol;Acc:HGNC:4806]	1.30719	1.8675e-14	7.43777e-12	UP
ENSG00000183019	MCEMP1	mast cell expressed membrane protein 1 [Source:HGNC Symbol;Acc:HGNC:27291]	1.30515	9.50129e-08	3.10749e-06	UP
ENSG00000231964	AL731567.1	uncharacterized LOC102724323 [Source:NCBI gene;Acc:102724323]	1.30387	4.04049e-07	1.03177e-05	UP
ENSG00000255197	AC090559.1	novel transcript	1.30337	2.90253e-07	7.75672e-06	UP
ENSG00000248477	AC139495.1	NLR family, apoptosis inhibitory protein (NAIP) pseudogene	1.3026	8.58027e-07	1.9636e-05	UP
ENSG00000121858	TNFSF10	TNF superfamily member 10 [Source:HGNC Symbol;Acc:HGNC:11925]	1.30253	1.00434e-07	3.2578e-06	UP
ENSG00000284977	AL160272.1	novel transcript	1.302	4.9843e-08	1.83972e-06	UP
ENSG00000282863	AC012560.1	novel transcript	1.30027	0.00113626	0.00712847	UP
ENSG00000281162	LINC01127	long intergenic non-protein coding RNA 1127 [Source:HGNC Symbol;Acc:HGNC:49292]	1.29833	4.59948e-06	7.849e-05	UP
ENSG00000242609	AC105265.2	coiled-coil domain containing 137 (CCDC137) pseudogene	1.29643	0.00199115	0.0112666	UP
ENSG00000237350	CDC42P6	cell division cycle 42 pseudogene 6 [Source:HGNC Symbol;Acc:HGNC:44430]	1.29404	7.49735e-06	0.000119056	UP
ENSG00000198929	NOS1AP	nitric oxide synthase 1 adaptor protein [Source:HGNC Symbol;Acc:HGNC:16859]	1.29403	0.00205548	0.0115404	UP
ENSG00000173597	SULT1B1	sulfotransferase family 1B member 1 [Source:HGNC Symbol;Acc:HGNC:17845]	1.29307	6.06139e-12	8.45615e-10	UP
ENSG00000213763	ACTBP2	actin, beta pseudogene 2 [Source:HGNC Symbol;Acc:HGNC:135]	1.29174	0.000162093	0.00147805	UP
ENSG00000168615	ADAM9	ADAM metallopeptidase domain 9 [Source:HGNC Symbol;Acc:HGNC:216]	1.2914	6.75423e-10	4.79259e-08	UP
ENSG00000187554	TLR5	toll like receptor 5 [Source:HGNC Symbol;Acc:HGNC:11851]	1.29092	5.5097e-10	4.01331e-08	UP
ENSG00000184500	PROS1	protein S [Source:HGNC Symbol;Acc:HGNC:9456]	1.29083	3.23571e-07	8.52715e-06	UP
ENSG00000281183	NPTN-IT1	NPTN intronic transcript 1 [Source:HGNC Symbol;Acc:HGNC:45091]	1.2908	0.000156653	0.00143889	UP
ENSG00000154874	CCDC144B	coiled-coil domain containing 144B (pseudogene) [Source:HGNC Symbol;Acc:HGNC:26704]	1.28916	0.00142223	0.00854065	UP
ENSG00000226012	AP001434.1	novel transcript	1.28872	0.00231075	0.012652	UP
ENSG00000235328	AC006946.1	ribosomal protein L31 (RPL31) pseudogene	1.28469	0.000680928	0.00472972	UP
ENSG00000232680	AC002511.1	novel transcript	1.28436	0.00194244	0.0110416	UP
ENSG00000146859	TMEM140	transmembrane protein 140 [Source:HGNC Symbol;Acc:HGNC:21870]	1.28384	4.66633e-12	6.73835e-10	UP
ENSG00000135838	NPL	N-acetylneuraminate pyruvate lyase [Source:HGNC Symbol;Acc:HGNC:16781]	1.2833	3.70329e-16	2.68957e-13	UP
ENSG00000172594	SMPDL3A	sphingomyelin phosphodiesterase acid like 3A [Source:HGNC Symbol;Acc:HGNC:17389]	1.28236	6.98633e-12	9.45972e-10	UP
ENSG00000163251	FZD5	frizzled class receptor 5 [Source:HGNC Symbol;Acc:HGNC:4043]	1.28205	3.32958e-08	1.2918e-06	UP
ENSG00000173320	STOX2	storkhead box 2 [Source:HGNC Symbol;Acc:HGNC:25450]	1.2814	0.00242799	0.0131681	UP
ENSG00000227145	IL21-AS1	IL21 antisense RNA 1 [Source:HGNC Symbol;Acc:HGNC:40299]	1.28111	0.00245553	0.0132989	UP
ENSG00000112245	PTP4A1	protein tyrosine phosphatase type IVA, member 1 [Source:HGNC Symbol;Acc:HGNC:9634]	1.28056	0.00103671	0.0066406	UP
ENSG00000136040	PLXNC1	plexin C1 [Source:HGNC Symbol;Acc:HGNC:9106]	1.28019	8.79345e-15	3.80942e-12	UP
ENSG00000175538	KCNE3	potassium voltage-gated channel subfamily E regulatory subunit 3 [Source:HGNC Symbol;Acc:HGNC:6243]	1.27884	2.33688e-11	2.6592e-09	UP
ENSG00000225422	RBMS1P1	RNA binding motif single stranded interacting protein 1 pseudogene 1 [Source:HGNC Symbol;Acc:HGNC:9908]	1.27782	7.15477e-06	0.000114726	UP
ENSG00000170837	GPR27	G protein-coupled receptor 27 [Source:HGNC Symbol;Acc:HGNC:4482]	1.27687	4.5548e-07	1.14184e-05	UP
ENSG00000014257	ACPP	acid phosphatase, prostate [Source:HGNC Symbol;Acc:HGNC:125]	1.27417	1.01232e-09	6.68375e-08	UP
ENSG00000115594	IL1R1	interleukin 1 receptor type 1 [Source:HGNC Symbol;Acc:HGNC:5993]	1.274	7.33419e-07	1.71662e-05	UP
ENSG00000183023	SLC8A1	solute carrier family 8 member A1 [Source:HGNC Symbol;Acc:HGNC:11068]	1.27205	9.52411e-10	6.32201e-08	UP
ENSG00000258413	AL158801.2	novel transcript	1.27194	0.00122619	0.00757716	UP
ENSG00000240859	AC093627.4	uncharacterized LOC100507642 [Source:NCBI gene;Acc:100507642]	1.27152	1.94036e-08	8.20432e-07	UP
ENSG00000163083	INHBB	inhibin subunit beta B [Source:HGNC Symbol;Acc:HGNC:6067]	1.27102	0.00266979	0.0141695	UP
ENSG00000258754	LINC01579	long intergenic non-protein coding RNA 1579 [Source:HGNC Symbol;Acc:HGNC:27519]	1.27076	0.00279974	0.0146937	UP
ENSG00000127507	ADGRE2	adhesion G protein-coupled receptor E2 [Source:HGNC Symbol;Acc:HGNC:3337]	1.26959	3.35285e-11	3.59965e-09	UP
ENSG00000116729	WLS	wntless Wnt ligand secretion mediator [Source:HGNC Symbol;Acc:HGNC:30238]	1.26954	1.05067e-08	4.91154e-07	UP
ENSG00000151948	GLT1D1	glycosyltransferase 1 domain containing 1 [Source:HGNC Symbol;Acc:HGNC:26483]	1.2695	6.18241e-13	1.35615e-10	UP
ENSG00000173110	HSPA6	heat shock protein family A (Hsp70) member 6 [Source:HGNC Symbol;Acc:HGNC:5239]	1.26883	4.81533e-05	0.000544936	UP
ENSG00000163694	RBM47	RNA binding motif protein 47 [Source:HGNC Symbol;Acc:HGNC:30358]	1.26735	1.89914e-20	6.69936e-17	UP
ENSG00000198876	DCAF12	DDB1 and CUL4 associated factor 12 [Source:HGNC Symbol;Acc:HGNC:19911]	1.26717	1.92849e-12	3.26166e-10	UP
ENSG00000123384	LRP1	LDL receptor related protein 1 [Source:HGNC Symbol;Acc:HGNC:6692]	1.26635	2.85942e-12	4.52613e-10	UP
ENSG00000230756	RHOQP3	ras homolog family member Q pseudogene 3 [Source:HGNC Symbol;Acc:HGNC:37837]	1.26496	7.27996e-05	0.000767894	UP
ENSG00000106780	MEGF9	multiple EGF like domains 9 [Source:HGNC Symbol;Acc:HGNC:3234]	1.26373	3.72089e-14	1.33159e-11	UP
ENSG00000115884	SDC1	syndecan 1 [Source:HGNC Symbol;Acc:HGNC:10658]	1.2632	0.000734896	0.0050282	UP
ENSG00000005249	PRKAR2B	protein kinase cAMP-dependent type II regulatory subunit beta [Source:HGNC Symbol;Acc:HGNC:9392]	1.26269	1.78832e-12	3.10979e-10	UP
ENSG00000120696	KBTBD7	kelch repeat and BTB domain containing 7 [Source:HGNC Symbol;Acc:HGNC:25266]	1.26232	1.8633e-07	5.44504e-06	UP
ENSG00000255446	AP003064.2	novel transcript	1.2621	0.000435037	0.00330331	UP
ENSG00000132170	PPARG	peroxisome proliferator activated receptor gamma [Source:HGNC Symbol;Acc:HGNC:9236]	1.2617	0.000346005	0.00274282	UP
ENSG00000111181	SLC6A12	solute carrier family 6 member 12 [Source:HGNC Symbol;Acc:HGNC:11045]	1.2615	1.13589e-07	3.57558e-06	UP
ENSG00000224152	AC009506.1	uncharacterized LOC643072 [Source:NCBI gene;Acc:643072]	1.26111	1.0522e-08	4.91154e-07	UP
ENSG00000168306	ACOX2	acyl-CoA oxidase 2 [Source:HGNC Symbol;Acc:HGNC:120]	1.26056	0.00048588	0.00360187	UP
ENSG00000100336	APOL4	apolipoprotein L4 [Source:HGNC Symbol;Acc:HGNC:14867]	1.26	0.00192663	0.0109719	UP
ENSG00000135218	CD36	CD36 molecule [Source:HGNC Symbol;Acc:HGNC:1663]	1.25727	8.63423e-14	2.56873e-11	UP
ENSG00000197301	AC090673.1	uncharacterized LOC100129940 [Source:NCBI gene;Acc:100129940]	1.25696	0.000724986	0.00497418	UP
ENSG00000137462	TLR2	toll like receptor 2 [Source:HGNC Symbol;Acc:HGNC:11848]	1.25624	3.03211e-17	2.99487e-14	UP
ENSG00000114853	ZBTB47	zinc finger and BTB domain containing 47 [Source:HGNC Symbol;Acc:HGNC:26955]	1.256	7.11359e-11	6.99824e-09	UP
ENSG00000125735	TNFSF14	TNF superfamily member 14 [Source:HGNC Symbol;Acc:HGNC:11930]	1.2554	2.51676e-09	1.45202e-07	UP
ENSG00000152315	KCNK13	potassium two pore domain channel subfamily K member 13 [Source:HGNC Symbol;Acc:HGNC:6275]	1.2551	2.00675e-07	5.78211e-06	UP
ENSG00000100504	PYGL	glycogen phosphorylase L [Source:HGNC Symbol;Acc:HGNC:9725]	1.25509	1.35843e-12	2.54119e-10	UP
ENSG00000113140	SPARC	secreted protein acidic and cysteine rich [Source:HGNC Symbol;Acc:HGNC:11219]	1.25507	3.25123e-09	1.80817e-07	UP
ENSG00000104974	LILRA1	leukocyte immunoglobulin like receptor A1 [Source:HGNC Symbol;Acc:HGNC:6602]	1.25429	3.34834e-13	7.8544e-11	UP
ENSG00000173083	HPSE	heparanase [Source:HGNC Symbol;Acc:HGNC:5164]	1.25329	1.29294e-11	1.61245e-09	UP
ENSG00000280852	AC025048.6	adaptor related protein complex 1 sigma 2 subunit pseudogene [Source:NCBI gene;Acc:653653]	1.25315	0.000107147	0.00105578	UP
ENSG00000274173	AL035661.1	novel transcript	1.25119	0.000785082	0.00529529	UP
ENSG00000171860	C3AR1	complement C3a receptor 1 [Source:HGNC Symbol;Acc:HGNC:1319]	1.25104	2.28011e-06	4.44729e-05	UP
ENSG00000143452	HORMAD1	HORMA domain containing 1 [Source:HGNC Symbol;Acc:HGNC:25245]	1.25077	5.55171e-05	0.000614762	UP
ENSG00000158089	GALNT14	polypeptide N-acetylgalactosaminyltransferase 14 [Source:HGNC Symbol;Acc:HGNC:22946]	1.25031	0.000931566	0.00608228	UP
ENSG00000029153	ARNTL2	aryl hydrocarbon receptor nuclear translocator like 2 [Source:HGNC Symbol;Acc:HGNC:18984]	1.25017	9.96322e-07	2.23656e-05	UP
ENSG00000204389	HSPA1A	heat shock protein family A (Hsp70) member 1A [Source:HGNC Symbol;Acc:HGNC:5232]	1.2493	4.12519e-06	7.22434e-05	UP
ENSG00000163739	CXCL1	C-X-C motif chemokine ligand 1 [Source:HGNC Symbol;Acc:HGNC:4602]	1.24845	0.000897429	0.00590583	UP
ENSG00000112096	SOD2	superoxide dismutase 2 [Source:HGNC Symbol;Acc:HGNC:11180]	1.24787	3.48254e-10	2.72998e-08	UP
ENSG00000184785	SMIM10	small integral membrane protein 10 [Source:HGNC Symbol;Acc:HGNC:41913]	1.24605	0.000139122	0.0013111	UP
ENSG00000131471	AOC3	amine oxidase, copper containing 3 [Source:HGNC Symbol;Acc:HGNC:550]	1.24361	3.27908e-05	0.000398532	UP
ENSG00000204420	MPIG6B	megakaryocyte and platelet inhibitory receptor G6b [Source:HGNC Symbol;Acc:HGNC:13937]	1.24158	3.63757e-10	2.83352e-08	UP
ENSG00000136999	NOV	nephroblastoma overexpressed [Source:HGNC Symbol;Acc:HGNC:7885]	1.23821	0.00104421	0.00667975	UP
ENSG00000246082	NUDT16P1	nudix hydrolase 16 pseudogene 1 [Source:HGNC Symbol;Acc:HGNC:27189]	1.23284	3.49828e-09	1.91537e-07	UP
ENSG00000234484	AL032821.1	novel transcript	1.23135	0.000486482	0.00360466	UP
ENSG00000136231	IGF2BP3	insulin like growth factor 2 mRNA binding protein 3 [Source:HGNC Symbol;Acc:HGNC:28868]	1.23084	0.00149501	0.00887624	UP
ENSG00000259678	AC066613.2	novel transcript, antisense to DMXL2	1.23046	0.00290835	0.0151606	UP
ENSG00000204020	LIPN	lipase family member N [Source:HGNC Symbol;Acc:HGNC:23452]	1.23003	1.41845e-05	0.000200061	UP
ENSG00000133800	LYVE1	lymphatic vessel endothelial hyaluronan receptor 1 [Source:HGNC Symbol;Acc:HGNC:14687]	1.22945	0.00236205	0.0128903	UP
ENSG00000170396	ZNF804A	zinc finger protein 804A [Source:HGNC Symbol;Acc:HGNC:21711]	1.22885	2.59269e-05	0.000328915	UP
ENSG00000267605	AC016590.1	novel transcript	1.22863	0.00375667	0.0185787	UP
ENSG00000136404	TM6SF1	transmembrane 6 superfamily member 1 [Source:HGNC Symbol;Acc:HGNC:11860]	1.22795	1.46441e-08	6.52719e-07	UP
ENSG00000146094	DOK3	docking protein 3 [Source:HGNC Symbol;Acc:HGNC:24583]	1.22629	1.46399e-18	2.2594e-15	UP
ENSG00000169313	P2RY12	purinergic receptor P2Y12 [Source:HGNC Symbol;Acc:HGNC:18124]	1.22627	4.1377e-06	7.23599e-05	UP
ENSG00000197046	SIGLEC15	sialic acid binding Ig like lectin 15 [Source:HGNC Symbol;Acc:HGNC:27596]	1.22404	3.13261e-07	8.30146e-06	UP
ENSG00000151458	ANKRD50	ankyrin repeat domain 50 [Source:HGNC Symbol;Acc:HGNC:29223]	1.22394	4.49086e-08	1.68787e-06	UP
ENSG00000213172	AL031985.1	ribosomal protein L10a (RPL10A)	1.22375	0.00164614	0.00961176	UP
ENSG00000273112	AL590385.2	novel transcript, readthrough between FCGR2A and FCGR2C polymormphic pseudogene	1.22273	0.00225744	0.0124205	UP
ENSG00000087253	LPCAT2	lysophosphatidylcholine acyltransferase 2 [Source:HGNC Symbol;Acc:HGNC:26032]	1.21891	1.11006e-11	1.40426e-09	UP
ENSG00000233178	AL161457.2	novel transcript, antisense to PGM5	1.21847	0.00380442	0.0187623	UP
ENSG00000038945	MSR1	macrophage scavenger receptor 1 [Source:HGNC Symbol;Acc:HGNC:7376]	1.21843	2.0639e-05	0.000272354	UP
ENSG00000226125	LINC01907	long intergenic non-protein coding RNA 1907 [Source:HGNC Symbol;Acc:HGNC:52726]	1.21782	0.000656775	0.00458906	UP
ENSG00000119922	IFIT2	interferon induced protein with tetratricopeptide repeats 2 [Source:HGNC Symbol;Acc:HGNC:5409]	1.21752	0.000545488	0.0039582	UP
ENSG00000270872	SRGAP2D	SLIT-ROBO Rho GTPase activating protein 2D (pseudogene) [Source:HGNC Symbol;Acc:HGNC:43932]	1.21744	0.00163045	0.00953144	UP
ENSG00000123405	NFE2	nuclear factor, erythroid 2 [Source:HGNC Symbol;Acc:HGNC:7780]	1.21734	8.61522e-07	1.96613e-05	UP
ENSG00000202474	RNA5SP283	RNA, 5S ribosomal pseudogene 283 [Source:HGNC Symbol;Acc:HGNC:43183]	1.21562	0.000103292	0.0010231	UP
ENSG00000166825	ANPEP	alanyl aminopeptidase, membrane [Source:HGNC Symbol;Acc:HGNC:500]	1.21481	1.34599e-07	4.10834e-06	UP
ENSG00000070019	GUCY2C	guanylate cyclase 2C [Source:HGNC Symbol;Acc:HGNC:4688]	1.21142	6.51829e-06	0.000106172	UP
ENSG00000061918	GUCY1B1	guanylate cyclase 1 soluble subunit beta 1 [Source:HGNC Symbol;Acc:HGNC:4687]	1.21035	2.29978e-11	2.6291e-09	UP
ENSG00000111817	DSE	dermatan sulfate epimerase [Source:HGNC Symbol;Acc:HGNC:21144]	1.2098	2.04689e-14	8.02285e-12	UP
ENSG00000237803	LINC00211	long intergenic non-protein coding RNA 211 [Source:HGNC Symbol;Acc:HGNC:37459]	1.20946	0.000332827	0.00265274	UP
ENSG00000120868	APAF1	apoptotic peptidase activating factor 1 [Source:HGNC Symbol;Acc:HGNC:576]	1.20879	4.52967e-06	7.76205e-05	UP
ENSG00000138411	HECW2	HECT, C2 and WW domain containing E3 ubiquitin protein ligase 2 [Source:HGNC Symbol;Acc:HGNC:29853]	1.20832	2.20737e-05	0.000287482	UP
ENSG00000111729	CLEC4A	C-type lectin domain family 4 member A [Source:HGNC Symbol;Acc:HGNC:13257]	1.2075	2.8086e-06	5.29007e-05	UP
ENSG00000230257	NFE4	nuclear factor, erythroid 4 [Source:HGNC Symbol;Acc:HGNC:29902]	1.20653	0.00448352	0.0214018	UP
ENSG00000174099	MSRB3	methionine sulfoxide reductase B3 [Source:HGNC Symbol;Acc:HGNC:27375]	1.20607	7.42115e-06	0.000118264	UP
ENSG00000138722	MMRN1	multimerin 1 [Source:HGNC Symbol;Acc:HGNC:7178]	1.20526	3.28389e-06	6.02892e-05	UP
ENSG00000182580	EPHB3	EPH receptor B3 [Source:HGNC Symbol;Acc:HGNC:3394]	1.20219	1.80613e-05	0.000246266	UP
ENSG00000268001	CARD8-AS1	CARD8 antisense RNA 1 [Source:HGNC Symbol;Acc:HGNC:51408]	1.20089	1.92939e-10	1.64284e-08	UP
ENSG00000238035	AC138035.1	novel transcript	1.20022	8.82503e-05	0.000898995	UP
ENSG00000239377	AC073111.1	novel transcript	1.19899	0.00372223	0.0184564	UP
ENSG00000128918	ALDH1A2	aldehyde dehydrogenase 1 family member A2 [Source:HGNC Symbol;Acc:HGNC:15472]	1.19861	0.000343567	0.00272525	UP
ENSG00000233038	AC011899.2	novel transcript, antisense to PTPRN2	1.19816	3.10336e-05	0.00038105	UP
ENSG00000153208	MERTK	MER proto-oncogene, tyrosine kinase [Source:HGNC Symbol;Acc:HGNC:7027]	1.19782	1.20268e-08	5.50978e-07	UP
ENSG00000069535	MAOB	monoamine oxidase B [Source:HGNC Symbol;Acc:HGNC:6834]	1.19606	0.00304861	0.0157455	UP
ENSG00000169245	CXCL10	C-X-C motif chemokine ligand 10 [Source:HGNC Symbol;Acc:HGNC:10637]	1.19532	0.000329785	0.0026354	UP
ENSG00000121297	TSHZ3	teashirt zinc finger homeobox 3 [Source:HGNC Symbol;Acc:HGNC:30700]	1.19522	9.2423e-11	8.6447e-09	UP
ENSG00000186205	MARC1	mitochondrial amidoxime reducing component 1 [Source:HGNC Symbol;Acc:HGNC:26189]	1.19474	3.17601e-09	1.77032e-07	UP
ENSG00000178342	KCNG2	potassium voltage-gated channel modifier subfamily G member 2 [Source:HGNC Symbol;Acc:HGNC:6249]	1.19324	0.000470464	0.00350654	UP
ENSG00000163898	LIPH	lipase H [Source:HGNC Symbol;Acc:HGNC:18483]	1.19303	0.000287921	0.00235809	UP
ENSG00000198626	RYR2	ryanodine receptor 2 [Source:HGNC Symbol;Acc:HGNC:10484]	1.193	0.000432359	0.00328765	UP
ENSG00000154736	ADAMTS5	ADAM metallopeptidase with thrombospondin type 1 motif 5 [Source:HGNC Symbol;Acc:HGNC:221]	1.19274	5.20286e-05	0.000581857	UP
ENSG00000157240	FZD1	frizzled class receptor 1 [Source:HGNC Symbol;Acc:HGNC:4038]	1.19272	3.81429e-09	2.04497e-07	UP
ENSG00000120129	DUSP1	dual specificity phosphatase 1 [Source:HGNC Symbol;Acc:HGNC:3064]	1.19269	1.04479e-06	2.32633e-05	UP
ENSG00000277856	AC233755.2		1.19231	0.0050271	0.0234392	UP
ENSG00000132530	XAF1	XIAP associated factor 1 [Source:HGNC Symbol;Acc:HGNC:30932]	1.19225	0.000191769	0.00169969	UP
ENSG00000223177	RNA5SP39	RNA, 5S ribosomal pseudogene 39 [Source:HGNC Symbol;Acc:HGNC:42615]	1.19147	0.00479768	0.0225914	UP
ENSG00000148572	NRBF2	nuclear receptor binding factor 2 [Source:HGNC Symbol;Acc:HGNC:19692]	1.189	2.80669e-11	3.08025e-09	UP
ENSG00000235568	NFAM1	NFAT activating protein with ITAM motif 1 [Source:HGNC Symbol;Acc:HGNC:29872]	1.18754	2.59554e-14	9.56593e-12	UP
ENSG00000132694	ARHGEF11	Rho guanine nucleotide exchange factor 11 [Source:HGNC Symbol;Acc:HGNC:14580]	1.18695	7.06304e-13	1.50351e-10	UP
ENSG00000277349	AC133919.3	capicua transcriptional repressor (CIC) pseudogene	1.18689	0.00512017	0.0237968	UP
ENSG00000154856	APCDD1	APC down-regulated 1 [Source:HGNC Symbol;Acc:HGNC:15718]	1.18621	8.93652e-06	0.000137147	UP
ENSG00000112303	VNN2	vanin 2 [Source:HGNC Symbol;Acc:HGNC:12706]	1.18602	2.38619e-08	9.78774e-07	UP
ENSG00000139318	DUSP6	dual specificity phosphatase 6 [Source:HGNC Symbol;Acc:HGNC:3072]	1.18554	1.75788e-09	1.08518e-07	UP
ENSG00000282988	AL031777.3	novel protein	1.18405	0.000790797	0.00532946	UP
ENSG00000187808	SOWAHD	sosondowah ankyrin repeat domain family member D [Source:HGNC Symbol;Acc:HGNC:32960]	1.18338	2.36142e-07	6.56651e-06	UP
ENSG00000204103	MAFB	MAF bZIP transcription factor B [Source:HGNC Symbol;Acc:HGNC:6408]	1.18264	7.11141e-07	1.67559e-05	UP
ENSG00000010704	HFE	homeostatic iron regulator [Source:HGNC Symbol;Acc:HGNC:4886]	1.18256	1.4418e-10	1.29756e-08	UP
ENSG00000225523	IGKV6D-21	immunoglobulin kappa variable 6D-21 (non-functional) [Source:HGNC Symbol;Acc:HGNC:5837]	1.18111	0.00371389	0.0184262	UP
ENSG00000172572	PDE3A	phosphodiesterase 3A [Source:HGNC Symbol;Acc:HGNC:8778]	1.18104	0.0024111	0.0131068	UP
ENSG00000246731	MGC16275	uncharacterized protein MGC16275 [Source:NCBI gene;Acc:85001]	1.1808	2.65171e-05	0.000334588	UP
ENSG00000140749	IGSF6	immunoglobulin superfamily member 6 [Source:HGNC Symbol;Acc:HGNC:5953]	1.18073	3.66941e-09	1.9914e-07	UP
ENSG00000100368	CSF2RB	colony stimulating factor 2 receptor beta common subunit [Source:HGNC Symbol;Acc:HGNC:2436]	1.18026	2.88224e-09	1.62491e-07	UP
ENSG00000274034	MIR6813	microRNA 6813 [Source:HGNC Symbol;Acc:HGNC:50017]	1.17729	0.00118144	0.00735957	UP
ENSG00000267934	AC010300.1	novel transcript, antisense to ZNF91	1.17623	0.00548361	0.0251179	UP
ENSG00000136867	SLC31A2	solute carrier family 31 member 2 [Source:HGNC Symbol;Acc:HGNC:11017]	1.1759	0.000306003	0.00247823	UP
ENSG00000162396	PARS2	prolyl-tRNA synthetase 2, mitochondrial [Source:HGNC Symbol;Acc:HGNC:30563]	1.17477	0.000120474	0.00116172	UP
ENSG00000136205	TNS3	tensin 3 [Source:HGNC Symbol;Acc:HGNC:21616]	1.17476	5.54693e-10	4.01672e-08	UP
ENSG00000225792	AC004540.2	uncharacterized LOC105375304 [Source:NCBI gene;Acc:105375304]	1.1745	0.004527	0.0215677	UP
ENSG00000133574	GIMAP4	GTPase, IMAP family member 4 [Source:HGNC Symbol;Acc:HGNC:21872]	1.17333	6.90762e-09	3.44867e-07	UP
ENSG00000118515	SGK1	serum/glucocorticoid regulated kinase 1 [Source:HGNC Symbol;Acc:HGNC:10810]	1.17213	1.23937e-05	0.00017981	UP
ENSG00000105835	NAMPT	nicotinamide phosphoribosyltransferase [Source:HGNC Symbol;Acc:HGNC:30092]	1.17162	9.37478e-05	0.000946408	UP
ENSG00000134243	SORT1	sortilin 1 [Source:HGNC Symbol;Acc:HGNC:11186]	1.17124	2.81028e-14	1.0205e-11	UP
ENSG00000261572	AC097639.1	novel transcript, intronic to CMTM8	1.17077	0.00396891	0.0194183	UP
ENSG00000166527	CLEC4D	C-type lectin domain family 4 member D [Source:HGNC Symbol;Acc:HGNC:14554]	1.16936	4.9138e-08	1.82187e-06	UP
ENSG00000159339	PADI4	peptidyl arginine deiminase 4 [Source:HGNC Symbol;Acc:HGNC:18368]	1.16898	2.21827e-07	6.26723e-06	UP
ENSG00000143344	RGL1	ral guanine nucleotide dissociation stimulator like 1 [Source:HGNC Symbol;Acc:HGNC:30281]	1.16826	6.87259e-08	2.39358e-06	UP
ENSG00000111424	VDR	vitamin D receptor [Source:HGNC Symbol;Acc:HGNC:12679]	1.1679	5.12399e-16	3.16317e-13	UP
ENSG00000167100	SAMD14	sterile alpha motif domain containing 14 [Source:HGNC Symbol;Acc:HGNC:27312]	1.1669	4.36453e-06	7.53134e-05	UP
ENSG00000104267	CA2	carbonic anhydrase 2 [Source:HGNC Symbol;Acc:HGNC:1373]	1.16687	3.08498e-07	8.19113e-06	UP
ENSG00000181963	OR52K2	olfactory receptor family 52 subfamily K member 2 [Source:HGNC Symbol;Acc:HGNC:15223]	1.16683	0.00406016	0.0197708	UP
ENSG00000285103	AL451123.1	novel transcript	1.16521	7.44207e-06	0.000118483	UP
ENSG00000258082	AL391832.3	novel transcript	1.16447	0.0020468	0.0115051	UP
ENSG00000260943	LINC02555	long intergenic non-protein coding RNA 2555 [Source:HGNC Symbol;Acc:HGNC:53593]	1.16373	0.00273323	0.0144213	UP
ENSG00000143382	ADAMTSL4	ADAMTS like 4 [Source:HGNC Symbol;Acc:HGNC:19706]	1.16344	6.91328e-11	6.8558e-09	UP
ENSG00000129450	SIGLEC9	sialic acid binding Ig like lectin 9 [Source:HGNC Symbol;Acc:HGNC:10878]	1.16264	4.50686e-16	2.92863e-13	UP
ENSG00000228079	AC012368.2	novel transcript	1.16209	0.00585094	0.0264127	UP
ENSG00000173535	TNFRSF10C	TNF receptor superfamily member 10c [Source:HGNC Symbol;Acc:HGNC:11906]	1.16207	0.00217621	0.0120975	UP
ENSG00000138413	IDH1	isocitrate dehydrogenase (NADP(+)) 1, cytosolic [Source:HGNC Symbol;Acc:HGNC:5382]	1.16105	1.16443e-14	4.87344e-12	UP
ENSG00000185168	LINC00482	long intergenic non-protein coding RNA 482 [Source:HGNC Symbol;Acc:HGNC:26816]	1.16009	3.29764e-06	6.0407e-05	UP
ENSG00000173210	ABLIM3	actin binding LIM protein family member 3 [Source:HGNC Symbol;Acc:HGNC:29132]	1.15946	5.30448e-06	8.86221e-05	UP
ENSG00000047597	XK	X-linked Kx blood group [Source:HGNC Symbol;Acc:HGNC:12811]	1.15931	1.4233e-05	0.000200603	UP
ENSG00000226816	AC005082.1	novel transcript	1.15887	0.00267858	0.0142027	UP
ENSG00000150510	FAM124A	family with sequence similarity 124 member A [Source:HGNC Symbol;Acc:HGNC:26413]	1.1588	0.00528491	0.0244063	UP
ENSG00000143878	RHOB	ras homolog family member B [Source:HGNC Symbol;Acc:HGNC:668]	1.15876	5.05065e-08	1.85818e-06	UP
ENSG00000177575	CD163	CD163 molecule [Source:HGNC Symbol;Acc:HGNC:1631]	1.15867	8.95513e-11	8.40795e-09	UP
ENSG00000072422	RHOBTB1	Rho related BTB domain containing 1 [Source:HGNC Symbol;Acc:HGNC:18738]	1.15865	1.80919e-07	5.29316e-06	UP
ENSG00000186407	CD300E	CD300e molecule [Source:HGNC Symbol;Acc:HGNC:28874]	1.1586	4.55016e-13	1.0308e-10	UP
ENSG00000251593	MSNP1	moesin pseudogene 1 [Source:HGNC Symbol;Acc:HGNC:7374]	1.15835	0.00372173	0.0184564	UP
ENSG00000250608	AC010210.1	uncharacterized LOC339874 [Source:NCBI gene;Acc:339874]	1.15831	0.000292494	0.00238841	UP
ENSG00000245888	FLJ21408	uncharacterized LOC400512 [Source:NCBI gene;Acc:400512]	1.15816	0.000600584	0.00427138	UP
ENSG00000271303	SRXN1	sulfiredoxin 1 [Source:HGNC Symbol;Acc:HGNC:16132]	1.15798	0.000937578	0.00611344	UP
ENSG00000103196	CRISPLD2	cysteine rich secretory protein LCCL domain containing 2 [Source:HGNC Symbol;Acc:HGNC:25248]	1.15731	5.30166e-08	1.93088e-06	UP
ENSG00000251288	AC018797.3	WD repeat domain 12 (WDR12) pseudogene	1.15681	0.00279519	0.0146759	UP
ENSG00000177946	CENPBD1	CENPB DNA-binding domain containing 1 [Source:HGNC Symbol;Acc:HGNC:28272]	1.15501	2.2773e-11	2.6155e-09	UP
ENSG00000108861	DUSP3	dual specificity phosphatase 3 [Source:HGNC Symbol;Acc:HGNC:3069]	1.15471	2.2225e-17	2.3861e-14	UP
ENSG00000179331	RAB39A	RAB39A, member RAS oncogene family [Source:HGNC Symbol;Acc:HGNC:16521]	1.15389	0.00241404	0.0131167	UP
ENSG00000070371	CLTCL1	clathrin heavy chain like 1 [Source:HGNC Symbol;Acc:HGNC:2093]	1.15304	2.60658e-06	4.98561e-05	UP
ENSG00000064763	FAR2	fatty acyl-CoA reductase 2 [Source:HGNC Symbol;Acc:HGNC:25531]	1.15263	3.95001e-10	2.99195e-08	UP
ENSG00000197208	SLC22A4	solute carrier family 22 member 4 [Source:HGNC Symbol;Acc:HGNC:10968]	1.15112	3.61843e-08	1.39174e-06	UP
ENSG00000062716	VMP1	vacuole membrane protein 1 [Source:HGNC Symbol;Acc:HGNC:29559]	1.15091	1.9675e-13	4.95749e-11	UP
ENSG00000130052	STARD8	StAR related lipid transfer domain containing 8 [Source:HGNC Symbol;Acc:HGNC:19161]	1.15057	6.21346e-13	1.35615e-10	UP
ENSG00000266970	AC061992.1	uncharacterized LOC101928674 [Source:NCBI gene;Acc:101928674]	1.14994	0.00388382	0.0190554	UP
ENSG00000226004	AL591468.1	novel transcript	1.14891	0.00493614	0.0230849	UP
ENSG00000137962	ARHGAP29	Rho GTPase activating protein 29 [Source:HGNC Symbol;Acc:HGNC:30207]	1.14811	0.00141798	0.00852339	UP
ENSG00000177191	B3GNT8	UDP-GlcNAc:betaGal beta-1,3-N-acetylglucosaminyltransferase 8 [Source:HGNC Symbol;Acc:HGNC:24139]	1.1479	1.80175e-05	0.00024586	UP
ENSG00000116962	NID1	nidogen 1 [Source:HGNC Symbol;Acc:HGNC:7821]	1.14731	4.17748e-05	0.000486348	UP
ENSG00000089041	P2RX7	purinergic receptor P2X 7 [Source:HGNC Symbol;Acc:HGNC:8537]	1.14728	1.14253e-06	2.49227e-05	UP
ENSG00000159399	HK2	hexokinase 2 [Source:HGNC Symbol;Acc:HGNC:4923]	1.14661	1.98247e-10	1.68224e-08	UP
ENSG00000102218	RP2	RP2, ARL3 GTPase activating protein [Source:HGNC Symbol;Acc:HGNC:10274]	1.14555	1.7066e-10	1.48908e-08	UP
ENSG00000165801	ARHGEF40	Rho guanine nucleotide exchange factor 40 [Source:HGNC Symbol;Acc:HGNC:25516]	1.14531	8.68849e-13	1.74468e-10	UP
ENSG00000259182	AC019254.1	novel transcript	1.14436	0.00319279	0.0163195	UP
ENSG00000162630	B3GALT2	beta-1,3-galactosyltransferase 2 [Source:HGNC Symbol;Acc:HGNC:917]	1.14347	0.00586712	0.0264809	UP
ENSG00000261997	AC007336.1	novel transcript	1.14327	4.62047e-05	0.000527495	UP
ENSG00000165507	DEPP1	DEPP1, autophagy regulator [Source:HGNC Symbol;Acc:HGNC:23355]	1.14315	0.000122904	0.00118092	UP
ENSG00000073756	PTGS2	prostaglandin-endoperoxide synthase 2 [Source:HGNC Symbol;Acc:HGNC:9605]	1.14306	0.00183606	0.0105363	UP
ENSG00000256581	NLRP9P1	NLR family pyrin domain containing 9 pseudogene 1 [Source:HGNC Symbol;Acc:HGNC:29888]	1.14224	0.0062098	0.0277235	UP
ENSG00000174130	TLR6	toll like receptor 6 [Source:HGNC Symbol;Acc:HGNC:16711]	1.14207	8.94781e-11	8.40795e-09	UP
ENSG00000225936	AL731557.1	novel transcript	1.14186	1.05966e-05	0.000157818	UP
ENSG00000069011	PITX1	paired like homeodomain 1 [Source:HGNC Symbol;Acc:HGNC:9004]	1.1418	0.00274074	0.0144486	UP
ENSG00000179299	NSUN7	NOP2/Sun RNA methyltransferase family member 7 [Source:HGNC Symbol;Acc:HGNC:25857]	1.14138	0.00131346	0.00800622	UP
ENSG00000179388	EGR3	early growth response 3 [Source:HGNC Symbol;Acc:HGNC:3240]	1.14128	0.00259053	0.0138399	UP
ENSG00000180316	PNPLA1	patatin like phospholipase domain containing 1 [Source:HGNC Symbol;Acc:HGNC:21246]	1.14008	1.29735e-07	3.99445e-06	UP
ENSG00000162747	FCGR3B	Fc fragment of IgG receptor IIIb [Source:HGNC Symbol;Acc:HGNC:3620]	1.13965	0.00561636	0.0255876	UP
ENSG00000178175	ZNF366	zinc finger protein 366 [Source:HGNC Symbol;Acc:HGNC:18316]	1.13803	0.00272321	0.0143807	UP
ENSG00000254054	AC087273.2	novel transcript	1.1371	0.00144441	0.00865069	UP
ENSG00000198121	LPAR1	lysophosphatidic acid receptor 1 [Source:HGNC Symbol;Acc:HGNC:3166]	1.13682	3.50051e-06	6.35462e-05	UP
ENSG00000228057	SEC63P1	SEC63 homolog, protein translocation regulator pseudogene 1 [Source:HGNC Symbol;Acc:HGNC:41953]	1.13614	0.00354114	0.0177265	UP
ENSG00000080200	CRYBG3	crystallin beta-gamma domain containing 3 [Source:HGNC Symbol;Acc:HGNC:34427]	1.13577	0.00218468	0.0121364	UP
ENSG00000143226	FCGR2A	Fc fragment of IgG receptor IIa [Source:HGNC Symbol;Acc:HGNC:3616]	1.13548	8.13858e-09	3.9328e-07	UP
ENSG00000161955	TNFSF13	TNF superfamily member 13 [Source:HGNC Symbol;Acc:HGNC:11928]	1.13541	1.10663e-07	3.49438e-06	UP
ENSG00000116990	MYCL	MYCL proto-oncogene, bHLH transcription factor [Source:HGNC Symbol;Acc:HGNC:7555]	1.13448	9.23569e-10	6.1637e-08	UP
ENSG00000131236	CAP1	cyclase associated actin cytoskeleton regulatory protein 1 [Source:HGNC Symbol;Acc:HGNC:20040]	1.13265	0.000436613	0.00331426	UP
ENSG00000254694	AP001893.1	novel transcript	1.13253	0.0071324	0.0309472	UP
ENSG00000147416	ATP6V1B2	ATPase H+ transporting V1 subunit B2 [Source:HGNC Symbol;Acc:HGNC:854]	1.13238	9.69148e-20	2.65902e-16	UP
ENSG00000267990	AC063977.2	novel sialic acid binding Ig-like lectin (SIGLEC) pseudogene	1.13165	0.000222035	0.00192106	UP
ENSG00000265871	MIR3174	microRNA 3174 [Source:HGNC Symbol;Acc:HGNC:38264]	1.1308	0.00430359	0.0207354	UP
ENSG00000165118	C9orf64	chromosome 9 open reading frame 64 [Source:HGNC Symbol;Acc:HGNC:28144]	1.13013	1.80233e-10	1.56708e-08	UP
ENSG00000143546	S100A8	S100 calcium binding protein A8 [Source:HGNC Symbol;Acc:HGNC:10498]	1.12999	0.000254315	0.00213599	UP
ENSG00000166523	CLEC4E	C-type lectin domain family 4 member E [Source:HGNC Symbol;Acc:HGNC:14555]	1.12975	4.28798e-06	7.4327e-05	UP
ENSG00000276471	AC105265.4	novel transcript	1.12882	0.00591828	0.0266679	UP
ENSG00000282608	ADORA3	adenosine A3 receptor [Source:HGNC Symbol;Acc:HGNC:268]	1.12534	0.00131076	0.00799174	UP
ENSG00000254477	AP000640.1	novel transcript	1.12522	0.00215965	0.0120271	UP
ENSG00000161911	TREML1	triggering receptor expressed on myeloid cells like 1 [Source:HGNC Symbol;Acc:HGNC:20434]	1.12429	4.86679e-06	8.23684e-05	UP
ENSG00000276289	KCNE1B	potassium voltage-gated channel subfamily E regulatory subunit 1B [Source:HGNC Symbol;Acc:HGNC:52280]	1.12428	0.00524379	0.0242663	UP
ENSG00000201217	RF00019		1.12408	0.00353862	0.017724	UP
ENSG00000272636	DOC2B	double C2 domain beta [Source:HGNC Symbol;Acc:HGNC:2986]	1.12408	0.00667954	0.0294532	UP
ENSG00000068650	ATP11A	ATPase phospholipid transporting 11A [Source:HGNC Symbol;Acc:HGNC:13552]	1.12398	9.58926e-08	3.12797e-06	UP
ENSG00000175857	GAPT	GRB2 binding adaptor protein, transmembrane [Source:HGNC Symbol;Acc:HGNC:26588]	1.12396	3.99762e-11	4.21851e-09	UP
ENSG00000179253	AL162457.1	novel transcript, antisense to CDH4	1.12233	0.00412246	0.0200257	UP
ENSG00000234383	CTBP2P8	C-terminal binding protein 2 pseudogene 8 [Source:HGNC Symbol;Acc:HGNC:45200]	1.12233	0.00829491	0.0347691	UP
ENSG00000261804	AC007342.4	uncharacterized LOC102723373 [Source:NCBI gene;Acc:102723373]	1.1223	0.000159939	0.00146273	UP
ENSG00000255557	AP001266.2	novel transcript	1.12054	0.00691554	0.030224	UP
ENSG00000273749	CYFIP1	cytoplasmic FMR1 interacting protein 1 [Source:HGNC Symbol;Acc:HGNC:13759]	1.11937	7.64785e-12	1.0208e-09	UP
ENSG00000224177	LINC00570	long intergenic non-protein coding RNA 570 [Source:HGNC Symbol;Acc:HGNC:43717]	1.11925	0.00788252	0.0334036	UP
ENSG00000277452	RN7SL473P	RNA, 7SL, cytoplasmic 473, pseudogene [Source:HGNC Symbol;Acc:HGNC:46489]	1.11898	0.00100594	0.0064918	UP
ENSG00000072110	ACTN1	actinin alpha 1 [Source:HGNC Symbol;Acc:HGNC:163]	1.11878	3.70876e-19	7.63171e-16	UP
ENSG00000269877	AC008753.3	novel transcript	1.11859	0.00180171	0.0103744	UP
ENSG00000119686	FLVCR2	feline leukemia virus subgroup C cellular receptor family member 2 [Source:HGNC Symbol;Acc:HGNC:20105]	1.1176	1.38398e-12	2.56375e-10	UP
ENSG00000163393	SLC22A15	solute carrier family 22 member 15 [Source:HGNC Symbol;Acc:HGNC:20301]	1.11748	2.30658e-07	6.45765e-06	UP
ENSG00000165029	ABCA1	ATP binding cassette subfamily A member 1 [Source:HGNC Symbol;Acc:HGNC:29]	1.11608	1.24276e-06	2.67313e-05	UP
ENSG00000183154	AC138356.1	uncharacterized LOC102723701 [Source:NCBI gene;Acc:102723701]	1.1157	0.000674983	0.00469503	UP
ENSG00000178695	KCTD12	potassium channel tetramerization domain containing 12 [Source:HGNC Symbol;Acc:HGNC:14678]	1.11526	2.09811e-10	1.76821e-08	UP
ENSG00000229325	ACAP2-IT1	ACAP2 intronic transcript 1 [Source:HGNC Symbol;Acc:HGNC:41426]	1.11491	0.00354015	0.0177265	UP
ENSG00000169385	RNASE2	ribonuclease A family member 2 [Source:HGNC Symbol;Acc:HGNC:10045]	1.11444	5.36061e-09	2.77504e-07	UP
ENSG00000135842	FAM129A	family with sequence similarity 129 member A [Source:HGNC Symbol;Acc:HGNC:16784]	1.114	6.68708e-08	2.34885e-06	UP
ENSG00000197629	MPEG1	macrophage expressed 1 [Source:HGNC Symbol;Acc:HGNC:29619]	1.11307	9.85246e-10	6.52244e-08	UP
ENSG00000249274	PDLIM1P4	PDZ and LIM domain 1 pseudogene 4 [Source:HGNC Symbol;Acc:HGNC:48947]	1.11263	0.00561322	0.0255843	UP
ENSG00000163464	CXCR1	C-X-C motif chemokine receptor 1 [Source:HGNC Symbol;Acc:HGNC:6026]	1.11238	0.00557458	0.025463	UP
ENSG00000164116	GUCY1A1	guanylate cyclase 1 soluble subunit alpha 1 [Source:HGNC Symbol;Acc:HGNC:4685]	1.11167	9.09014e-06	0.000138729	UP
ENSG00000276649	AL117335.1	uncharacterized LOC102724545 [Source:NCBI gene;Acc:102724545]	1.11127	7.29255e-05	0.000768894	UP
ENSG00000279386	AC021106.3	TEC	1.1105	0.00553136	0.0252984	UP
ENSG00000170832	USP32	ubiquitin specific peptidase 32 [Source:HGNC Symbol;Acc:HGNC:19143]	1.11036	7.85848e-10	5.43556e-08	UP
ENSG00000255422	AP002954.1	uncharacterized LOC105369519 [Source:NCBI gene;Acc:105369519]	1.11018	3.62555e-06	6.52044e-05	UP
ENSG00000239948	RN7SL368P	RNA, 7SL, cytoplasmic 368, pseudogene [Source:HGNC Symbol;Acc:HGNC:46384]	1.11009	0.00356327	0.0178075	UP
ENSG00000198857	HSD3BP5	hydroxy-delta-5-steroid dehydrogenase, 3 beta, pseudogene 5 [Source:HGNC Symbol;Acc:HGNC:5223]	1.10993	0.00808871	0.0341177	UP
ENSG00000231395	ARL4AP4	ADP ribosylation factor like GTPase 4A pseudogene 4 [Source:HGNC Symbol;Acc:HGNC:52373]	1.10773	0.00678145	0.029775	UP
ENSG00000171940	ZNF217	zinc finger protein 217 [Source:HGNC Symbol;Acc:HGNC:13009]	1.10763	4.02449e-09	2.13713e-07	UP
ENSG00000128512	DOCK4	dedicator of cytokinesis 4 [Source:HGNC Symbol;Acc:HGNC:19192]	1.10718	7.69194e-05	0.000804137	UP
ENSG00000261656	BEAN1-AS1	BEAN1 antisense RNA 1 [Source:HGNC Symbol;Acc:HGNC:51114]	1.10717	0.00598866	0.0268867	UP
ENSG00000185261	KIAA0825	KIAA0825 [Source:HGNC Symbol;Acc:HGNC:28532]	1.10541	0.000293978	0.00239437	UP
ENSG00000154188	ANGPT1	angiopoietin 1 [Source:HGNC Symbol;Acc:HGNC:484]	1.10532	8.06833e-05	0.000835351	UP
ENSG00000154330	PGM5	phosphoglucomutase 5 [Source:HGNC Symbol;Acc:HGNC:8908]	1.10474	0.00023934	0.00203864	UP
ENSG00000262223	AC110285.1	uncharacterized LOC100130370 [Source:NCBI gene;Acc:100130370]	1.1047	0.00399324	0.0194987	UP
ENSG00000213985	AC078899.1	ARP2 actin-related protein 2 homolog (yeast) (ACTR2) pseudogene	1.10443	0.00718942	0.0311562	UP
ENSG00000164683	HEY1	hes related family bHLH transcription factor with YRPW motif 1 [Source:HGNC Symbol;Acc:HGNC:4880]	1.10412	0.00340685	0.0171825	UP
ENSG00000238123	MID1IP1-AS1	MID1IP1 antisense RNA 1 [Source:HGNC Symbol;Acc:HGNC:40932]	1.10392	0.0090885	0.0373663	UP
ENSG00000119917	IFIT3	interferon induced protein with tetratricopeptide repeats 3 [Source:HGNC Symbol;Acc:HGNC:5411]	1.10267	0.00326593	0.016604	UP
ENSG00000174175	SELP	selectin P [Source:HGNC Symbol;Acc:HGNC:10721]	1.1026	5.45372e-09	2.81734e-07	UP
ENSG00000004809	SLC22A16	solute carrier family 22 member 16 [Source:HGNC Symbol;Acc:HGNC:20302]	1.10213	0.000155768	0.00143362	UP
ENSG00000133561	GIMAP6	GTPase, IMAP family member 6 [Source:HGNC Symbol;Acc:HGNC:21918]	1.10011	1.11001e-08	5.1425e-07	UP
ENSG00000167207	NOD2	nucleotide binding oligomerization domain containing 2 [Source:HGNC Symbol;Acc:HGNC:5331]	1.09934	2.92736e-12	4.60416e-10	UP
ENSG00000136689	IL1RN	interleukin 1 receptor antagonist [Source:HGNC Symbol;Acc:HGNC:6000]	1.09874	2.99001e-06	5.58067e-05	UP
ENSG00000180113	TDRD6	tudor domain containing 6 [Source:HGNC Symbol;Acc:HGNC:21339]	1.0986	0.000224572	0.00193962	UP
ENSG00000073737	DHRS9	dehydrogenase/reductase 9 [Source:HGNC Symbol;Acc:HGNC:16888]	1.09804	0.000165722	0.0015078	UP
ENSG00000047648	ARHGAP6	Rho GTPase activating protein 6 [Source:HGNC Symbol;Acc:HGNC:676]	1.09684	6.67221e-07	1.58725e-05	UP
ENSG00000280276	AC009229.4	novel transcript	1.09629	0.00629496	0.0280176	UP
ENSG00000111052	LIN7A	lin-7 homolog A, crumbs cell polarity complex component [Source:HGNC Symbol;Acc:HGNC:17787]	1.09541	4.44349e-07	1.11848e-05	UP
ENSG00000205730	ITPRIPL2	ITPRIP like 2 [Source:HGNC Symbol;Acc:HGNC:27257]	1.09413	1.75273e-05	0.000240712	UP
ENSG00000176714	CCDC121	coiled-coil domain containing 121 [Source:HGNC Symbol;Acc:HGNC:25833]	1.0931	0.000421364	0.00321889	UP
ENSG00000113790	EHHADH	enoyl-CoA hydratase and 3-hydroxyacyl CoA dehydrogenase [Source:HGNC Symbol;Acc:HGNC:3247]	1.09303	9.14489e-06	0.000139325	UP
ENSG00000171714	ANO5	anoctamin 5 [Source:HGNC Symbol;Acc:HGNC:27337]	1.09268	0.000208394	0.00182737	UP
ENSG00000103316	CRYM	crystallin mu [Source:HGNC Symbol;Acc:HGNC:2418]	1.09058	0.00127819	0.0078377	UP
ENSG00000120594	PLXDC2	plexin domain containing 2 [Source:HGNC Symbol;Acc:HGNC:21013]	1.09044	1.39125e-12	2.56375e-10	UP
ENSG00000157827	FMNL2	formin like 2 [Source:HGNC Symbol;Acc:HGNC:18267]	1.09023	0.000178547	0.0016009	UP
ENSG00000105355	PLIN3	perilipin 3 [Source:HGNC Symbol;Acc:HGNC:16893]	1.09009	4.27443e-19	8.11912e-16	UP
ENSG00000272568	AC005162.3	uncharacterized LOC100506497 [Source:NCBI gene;Acc:100506497]	1.08794	0.000690006	0.00478067	UP
ENSG00000137575	SDCBP	syndecan binding protein [Source:HGNC Symbol;Acc:HGNC:10662]	1.0879	1.09624e-16	9.02319e-14	UP
ENSG00000234232	AC243772.3	phosphodiesterase 4D interacting protein pseudogene [Source:NCBI gene;Acc:102723955]	1.08765	0.00971749	0.0394207	UP
ENSG00000114904	NEK4	NIMA related kinase 4 [Source:HGNC Symbol;Acc:HGNC:11399]	1.08693	3.20717e-06	5.92331e-05	UP
ENSG00000132825	PPP1R3D	protein phosphatase 1 regulatory subunit 3D [Source:HGNC Symbol;Acc:HGNC:9294]	1.08629	6.92915e-14	2.14917e-11	UP
ENSG00000115290	GRB14	growth factor receptor bound protein 14 [Source:HGNC Symbol;Acc:HGNC:4565]	1.08587	0.00209097	0.0116948	UP
ENSG00000111331	OAS3	2'-5'-oligoadenylate synthetase 3 [Source:HGNC Symbol;Acc:HGNC:8088]	1.08558	7.10613e-05	0.000755041	UP
ENSG00000198113	TOR4A	torsin family 4 member A [Source:HGNC Symbol;Acc:HGNC:25981]	1.08516	4.36215e-16	2.91121e-13	UP
ENSG00000204577	LILRB3	leukocyte immunoglobulin like receptor B3 [Source:HGNC Symbol;Acc:HGNC:6607]	1.08243	1.08773e-07	3.44792e-06	UP
ENSG00000196782	MAML3	mastermind like transcriptional coactivator 3 [Source:HGNC Symbol;Acc:HGNC:16272]	1.08237	3.09603e-13	7.44501e-11	UP
ENSG00000110237	ARHGEF17	Rho guanine nucleotide exchange factor 17 [Source:HGNC Symbol;Acc:HGNC:21726]	1.08217	0.00040434	0.00311233	UP
ENSG00000131389	SLC6A6	solute carrier family 6 member 6 [Source:HGNC Symbol;Acc:HGNC:11052]	1.08166	2.55735e-08	1.04378e-06	UP
ENSG00000223387	LINC02068	long intergenic non-protein coding RNA 2068 [Source:HGNC Symbol;Acc:HGNC:52914]	1.08149	0.00998924	0.0403178	UP
ENSG00000137474	MYO7A	myosin VIIA [Source:HGNC Symbol;Acc:HGNC:7606]	1.08143	1.51084e-05	0.000211252	UP
ENSG00000275793	RIMBP3	RIMS binding protein 3 [Source:HGNC Symbol;Acc:HGNC:29344]	1.08072	0.00336768	0.0170127	UP
ENSG00000188167	TMPPE	transmembrane protein with metallophosphoesterase domain [Source:HGNC Symbol;Acc:HGNC:33865]	1.08062	5.52063e-08	1.993e-06	UP
ENSG00000090376	IRAK3	interleukin 1 receptor associated kinase 3 [Source:HGNC Symbol;Acc:HGNC:17020]	1.08037	1.3483e-07	4.11033e-06	UP
ENSG00000202461	RF00019		1.08015	0.00569838	0.0258706	UP
ENSG00000115415	STAT1	signal transducer and activator of transcription 1 [Source:HGNC Symbol;Acc:HGNC:11362]	1.08007	4.95115e-06	8.35101e-05	UP
ENSG00000251158	AC131392.2	POM121 membrane glycoprotein-like (POM121L1) pseudogene	1.08004	2.87253e-05	0.000356798	UP
ENSG00000261211	AL031123.2	novel transcript	1.07831	0.00365875	0.0181979	UP
ENSG00000243414	TICAM2	toll like receptor adaptor molecule 2 [Source:HGNC Symbol;Acc:HGNC:21354]	1.07789	0.0106729	0.0424937	UP
ENSG00000227032	RPS2P36	ribosomal protein S2 pseudogene 36 [Source:HGNC Symbol;Acc:HGNC:36784]	1.07779	0.00437411	0.0209972	UP
ENSG00000158560	DYNC1I1	dynein cytoplasmic 1 intermediate chain 1 [Source:HGNC Symbol;Acc:HGNC:2963]	1.07765	0.0106019	0.0422793	UP
ENSG00000164181	ELOVL7	ELOVL fatty acid elongase 7 [Source:HGNC Symbol;Acc:HGNC:26292]	1.07701	1.13739e-05	0.000166977	UP
ENSG00000258940	AL132639.2	uncharacterized LOC100288846 [Source:NCBI gene;Acc:100288846]	1.07541	0.00112141	0.00704602	UP
ENSG00000076685	NT5C2	5'-nucleotidase, cytosolic II [Source:HGNC Symbol;Acc:HGNC:8022]	1.0754	3.03346e-05	0.000373257	UP
ENSG00000135407	AVIL	advillin [Source:HGNC Symbol;Acc:HGNC:14188]	1.07508	7.77109e-09	3.78484e-07	UP
ENSG00000181016	LSMEM1	leucine rich single-pass membrane protein 1 [Source:HGNC Symbol;Acc:HGNC:22036]	1.07482	9.93055e-07	2.23329e-05	UP
ENSG00000263982	AC009716.1	novel transcript, antisense to ZFN156	1.07344	0.00664525	0.0293229	UP
ENSG00000122679	RAMP3	receptor activity modifying protein 3 [Source:HGNC Symbol;Acc:HGNC:9845]	1.07341	0.00601819	0.0270047	UP
ENSG00000169247	SH3TC2	SH3 domain and tetratricopeptide repeats 2 [Source:HGNC Symbol;Acc:HGNC:29427]	1.07308	0.00033072	0.00264116	UP
ENSG00000255229	AC069287.3	novel transcript, antisense to BET1L	1.07305	0.011555	0.0452397	UP
ENSG00000225014	KCTD9P1	potassium channel tetramerization domain containing 9 pseudogene 1 [Source:HGNC Symbol;Acc:HGNC:21428]	1.07269	0.0112608	0.0443766	UP
ENSG00000143776	CDC42BPA	CDC42 binding protein kinase alpha [Source:HGNC Symbol;Acc:HGNC:1737]	1.07264	3.63709e-05	0.000433031	UP
ENSG00000279821	AC145098.2	TEC	1.07214	0.000503229	0.00370707	UP
ENSG00000182022	CHST15	carbohydrate sulfotransferase 15 [Source:HGNC Symbol;Acc:HGNC:18137]	1.07181	9.41651e-13	1.86018e-10	UP
ENSG00000264769	AC145207.8	novel transcript, antisense MAFG	1.07064	0.00104592	0.00668747	UP
ENSG00000122786	CALD1	caldesmon 1 [Source:HGNC Symbol;Acc:HGNC:1441]	1.06996	0.000253851	0.00213427	UP
ENSG00000115590	IL1R2	interleukin 1 receptor type 2 [Source:HGNC Symbol;Acc:HGNC:5994]	1.06974	0.00559702	0.0255419	UP
ENSG00000153714	LURAP1L	leucine rich adaptor protein 1 like [Source:HGNC Symbol;Acc:HGNC:31452]	1.06916	0.0101934	0.0410145	UP
ENSG00000171236	LRG1	leucine rich alpha-2-glycoprotein 1 [Source:HGNC Symbol;Acc:HGNC:29480]	1.06915	0.0026745	0.0141872	UP
ENSG00000179869	ABCA13	ATP binding cassette subfamily A member 13 [Source:HGNC Symbol;Acc:HGNC:14638]	1.06844	0.00311765	0.0160117	UP
ENSG00000150681	RGS18	regulator of G protein signaling 18 [Source:HGNC Symbol;Acc:HGNC:14261]	1.06792	1.75689e-11	2.11624e-09	UP
ENSG00000224579	AC245052.2	leukocyte immunoglobulin-like receptor, subfamily B (with TM and ITIM domains), member 2 (LILRB2) pseudogene	1.06718	0.0084208	0.0351419	UP
ENSG00000267895	AC063977.1	sialic acid binding Ig-like lectin 19, pseudogene	1.06696	0.00468133	0.0221618	UP
ENSG00000163235	TGFA	transforming growth factor alpha [Source:HGNC Symbol;Acc:HGNC:11765]	1.06676	2.2658e-08	9.34045e-07	UP
ENSG00000019991	HGF	hepatocyte growth factor [Source:HGNC Symbol;Acc:HGNC:4893]	1.06627	7.12138e-08	2.45941e-06	UP
ENSG00000198736	MSRB1	methionine sulfoxide reductase B1 [Source:HGNC Symbol;Acc:HGNC:14133]	1.06592	2.8072e-05	0.000350269	UP
ENSG00000258667	HIF1A-AS2	HIF1A antisense RNA 2 [Source:HGNC Symbol;Acc:HGNC:43015]	1.06508	0.0066307	0.0292797	UP
ENSG00000143595	AQP10	aquaporin 10 [Source:HGNC Symbol;Acc:HGNC:16029]	1.06465	0.000467296	0.00348608	UP
ENSG00000277152	AC110048.2	novel transcript	1.06416	0.00219252	0.0121592	UP
ENSG00000229463	LYST-AS1	LYST antisense RNA 1 [Source:HGNC Symbol;Acc:HGNC:41320]	1.06392	0.00445211	0.0213054	UP
ENSG00000228589	SPCS2P4	signal peptidase complex subunit 2 pseudogene 4 [Source:HGNC Symbol;Acc:HGNC:45237]	1.06127	1.59342e-05	0.000222045	UP
ENSG00000213149	CNN2P9	calponin 2 pseudogene 9 [Source:HGNC Symbol;Acc:HGNC:39534]	1.0604	0.000465654	0.00347909	UP
ENSG00000133961	NUMB	NUMB, endocytic adaptor protein [Source:HGNC Symbol;Acc:HGNC:8060]	1.06036	1.21454e-15	7.14061e-13	UP
ENSG00000138678	GPAT3	glycerol-3-phosphate acyltransferase 3 [Source:HGNC Symbol;Acc:HGNC:28157]	1.05991	1.19667e-12	2.30855e-10	UP
ENSG00000243273	AC020636.1	novel transcript	1.0598	0.00744004	0.0319335	UP
ENSG00000101188	NTSR1	neurotensin receptor 1 [Source:HGNC Symbol;Acc:HGNC:8039]	1.0591	0.00164748	0.00961502	UP
ENSG00000140526	ABHD2	abhydrolase domain containing 2 [Source:HGNC Symbol;Acc:HGNC:18717]	1.05878	2.72674e-12	4.34396e-10	UP
ENSG00000120949	TNFRSF8	TNF receptor superfamily member 8 [Source:HGNC Symbol;Acc:HGNC:11923]	1.05842	1.1266e-08	5.19985e-07	UP
ENSG00000230829	AC025181.1	ribosomal protein L27 (RPL27) pseudogene	1.05816	0.0128269	0.0490528	UP
ENSG00000158825	CDA	cytidine deaminase [Source:HGNC Symbol;Acc:HGNC:1712]	1.05766	2.94371e-05	0.000364539	UP
ENSG00000228253	MT-ATP8	mitochondrially encoded ATP synthase membrane subunit 8 [Source:HGNC Symbol;Acc:HGNC:7415]	1.05749	0.000140205	0.00131939	UP
ENSG00000107566	ERLIN1	ER lipid raft associated 1 [Source:HGNC Symbol;Acc:HGNC:16947]	1.05749	1.45865e-14	6.00308e-12	UP
ENSG00000231327	LINC01816	long intergenic non-protein coding RNA 1816 [Source:HGNC Symbol;Acc:HGNC:52621]	1.05737	0.00679699	0.0298273	UP
ENSG00000178814	OPLAH	5-oxoprolinase, ATP-hydrolysing [Source:HGNC Symbol;Acc:HGNC:8149]	1.05663	1.88655e-08	8.01798e-07	UP
ENSG00000143409	MINDY1	MINDY lysine 48 deubiquitinase 1 [Source:HGNC Symbol;Acc:HGNC:25648]	1.05646	1.95551e-13	4.95749e-11	UP
ENSG00000113749	HRH2	histamine receptor H2 [Source:HGNC Symbol;Acc:HGNC:5183]	1.05639	3.36582e-12	5.09891e-10	UP
ENSG00000102524	TNFSF13B	TNF superfamily member 13b [Source:HGNC Symbol;Acc:HGNC:11929]	1.05629	4.50217e-09	2.37547e-07	UP
ENSG00000116701	NCF2	neutrophil cytosolic factor 2 [Source:HGNC Symbol;Acc:HGNC:7661]	1.0562	2.05547e-11	2.40549e-09	UP
ENSG00000160712	IL6R	interleukin 6 receptor [Source:HGNC Symbol;Acc:HGNC:6019]	1.0556	2.99e-19	6.712e-16	UP
ENSG00000170956	CEACAM3	carcinoembryonic antigen related cell adhesion molecule 3 [Source:HGNC Symbol;Acc:HGNC:1815]	1.05524	0.00427611	0.020619	UP
ENSG00000275022	MIR6753	microRNA 6753 [Source:HGNC Symbol;Acc:HGNC:50255]	1.05502	0.000210543	0.00184425	UP
ENSG00000185924	RTN4RL1	reticulon 4 receptor like 1 [Source:HGNC Symbol;Acc:HGNC:21329]	1.05483	0.00543823	0.0249603	UP
ENSG00000135211	TMEM60	transmembrane protein 60 [Source:HGNC Symbol;Acc:HGNC:21754]	1.05403	4.11244e-08	1.55749e-06	UP
ENSG00000020181	ADGRA2	adhesion G protein-coupled receptor A2 [Source:HGNC Symbol;Acc:HGNC:17849]	1.05369	6.09102e-05	0.000666987	UP
ENSG00000274653	AC106782.6	novel transcript, antisense to TBC1D10B	1.05348	0.0043658	0.0209696	UP
ENSG00000268849	SIGLEC22P	sialic acid binding Ig like lectin 22, pseudogene [Source:HGNC Symbol;Acc:HGNC:15611]	1.05251	0.000369069	0.00289282	UP
ENSG00000169299	PGM2	phosphoglucomutase 2 [Source:HGNC Symbol;Acc:HGNC:8906]	1.05216	4.00799e-16	2.74915e-13	UP
ENSG00000091436	MAP3K20	mitogen-activated protein kinase kinase kinase 20 [Source:HGNC Symbol;Acc:HGNC:17797]	1.05052	7.01036e-09	3.48303e-07	UP
ENSG00000096968	JAK2	Janus kinase 2 [Source:HGNC Symbol;Acc:HGNC:6192]	1.05035	2.36009e-07	6.56651e-06	UP
ENSG00000163221	S100A12	S100 calcium binding protein A12 [Source:HGNC Symbol;Acc:HGNC:10489]	1.04959	0.000349155	0.00275982	UP
ENSG00000173281	PPP1R3B	protein phosphatase 1 regulatory subunit 3B [Source:HGNC Symbol;Acc:HGNC:14942]	1.04873	3.74985e-06	6.70493e-05	UP
ENSG00000171777	RASGRP4	RAS guanyl releasing protein 4 [Source:HGNC Symbol;Acc:HGNC:18958]	1.04861	1.4018e-13	3.76246e-11	UP
ENSG00000168461	RAB31	RAB31, member RAS oncogene family [Source:HGNC Symbol;Acc:HGNC:9771]	1.04848	2.41248e-18	3.5042e-15	UP
ENSG00000249992	TMEM158	transmembrane protein 158 (gene/pseudogene) [Source:HGNC Symbol;Acc:HGNC:30293]	1.04789	0.00010084	0.00100526	UP
ENSG00000276317	AL357033.3	novel transcript, antisense to SLCO4A1	1.04789	0.00181797	0.0104422	UP
ENSG00000257594	GALNT4	polypeptide N-acetylgalactosaminyltransferase 4 [Source:HGNC Symbol;Acc:HGNC:4126]	1.0478	0.00860332	0.0357646	UP
ENSG00000202415	RN7SKP269	RNA, 7SK small nuclear pseudogene 269 [Source:HGNC Symbol;Acc:HGNC:45993]	1.04749	0.0101364	0.040825	UP
ENSG00000120885	CLU	clusterin [Source:HGNC Symbol;Acc:HGNC:2095]	1.04735	1.79842e-05	0.000245757	UP
ENSG00000279164	AL118508.3	TEC	1.04709	0.0111394	0.0440527	UP
ENSG00000253394	LINC00534	long intergenic non-protein coding RNA 534 [Source:HGNC Symbol;Acc:HGNC:43643]	1.04658	0.00310661	0.0159782	UP
ENSG00000127951	FGL2	fibrinogen like 2 [Source:HGNC Symbol;Acc:HGNC:3696]	1.04626	3.40962e-08	1.31759e-06	UP
ENSG00000141526	SLC16A3	solute carrier family 16 member 3 [Source:HGNC Symbol;Acc:HGNC:10924]	1.04597	5.3915e-12	7.69551e-10	UP
ENSG00000163735	CXCL5	C-X-C motif chemokine ligand 5 [Source:HGNC Symbol;Acc:HGNC:10642]	1.04584	0.000107678	0.00105974	UP
ENSG00000151490	PTPRO	protein tyrosine phosphatase, receptor type O [Source:HGNC Symbol;Acc:HGNC:9678]	1.04412	1.65593e-09	1.03257e-07	UP
ENSG00000260078	AC007342.3	M-phase phosphoprotein 10 (U3 small nucleolar ribonucleoprotein) (MPHOSPH10) pseudogene	1.04349	2.94906e-06	5.51967e-05	UP
ENSG00000142192	APP	amyloid beta precursor protein [Source:HGNC Symbol;Acc:HGNC:620]	1.04309	3.34574e-10	2.6311e-08	UP
ENSG00000105501	SIGLEC5	sialic acid binding Ig like lectin 5 [Source:HGNC Symbol;Acc:HGNC:10874]	1.04298	0.000359498	0.00283251	UP
ENSG00000269981	AL627309.7	novel pseudogene	1.04263	1.94649e-05	0.000261221	UP
ENSG00000176597	B3GNT5	UDP-GlcNAc:betaGal beta-1,3-N-acetylglucosaminyltransferase 5 [Source:HGNC Symbol;Acc:HGNC:15684]	1.0425	0.000200874	0.00177149	UP
ENSG00000134548	SPX	spexin hormone [Source:HGNC Symbol;Acc:HGNC:28139]	1.04174	0.00205372	0.0115334	UP
ENSG00000246100	LINC00900	long intergenic non-protein coding RNA 900 [Source:HGNC Symbol;Acc:HGNC:27444]	1.04173	0.0017811	0.0102663	UP
ENSG00000130054	FAM155B	family with sequence similarity 155 member B [Source:HGNC Symbol;Acc:HGNC:30701]	1.03981	0.0126552	0.0485663	UP
ENSG00000279019	AC009090.4	TEC	1.03977	0.00172523	0.00999793	UP
ENSG00000248971	KRT8P46	keratin 8 pseudogene 46 [Source:HGNC Symbol;Acc:HGNC:39880]	1.03949	0.00510336	0.023741	UP
ENSG00000251230	MIR3945HG	MIR3945 host gene [Source:HGNC Symbol;Acc:HGNC:52002]	1.03788	0.00856956	0.0356658	UP
ENSG00000157168	NRG1	neuregulin 1 [Source:HGNC Symbol;Acc:HGNC:7997]	1.03689	0.000218485	0.00189766	UP
ENSG00000134463	ECHDC3	enoyl-CoA hydratase domain containing 3 [Source:HGNC Symbol;Acc:HGNC:23489]	1.03608	3.23794e-06	5.96716e-05	UP
ENSG00000279296	PRAL	p53 regulation associated lncRNA [Source:HGNC Symbol;Acc:HGNC:52646]	1.03553	0.00278725	0.0146375	UP
ENSG00000196550	FAM72A	family with sequence similarity 72 member A [Source:HGNC Symbol;Acc:HGNC:24044]	1.03539	0.00185117	0.0106132	UP
ENSG00000197670	AL157838.1	uncharacterized LOC101927770 [Source:NCBI gene;Acc:101927770]	1.0346	0.000250819	0.00211453	UP
ENSG00000254470	AP5B1	adaptor related protein complex 5 subunit beta 1 [Source:HGNC Symbol;Acc:HGNC:25104]	1.0333	2.4151e-10	1.98787e-08	UP
ENSG00000156675	RAB11FIP1	RAB11 family interacting protein 1 [Source:HGNC Symbol;Acc:HGNC:30265]	1.03284	4.03032e-06	7.11371e-05	UP
ENSG00000166130	IKBIP	IKBKB interacting protein [Source:HGNC Symbol;Acc:HGNC:26430]	1.03279	1.75372e-08	7.54436e-07	UP
ENSG00000099194	SCD	stearoyl-CoA desaturase [Source:HGNC Symbol;Acc:HGNC:10571]	1.03269	7.44933e-06	0.000118522	UP
ENSG00000260101	AC008074.2	uncharacterized LOC101927402 [Source:NCBI gene;Acc:101927402]	1.03263	7.95592e-05	0.000826137	UP
ENSG00000226025	LGALS17A	galectin 14 pseudogene [Source:NCBI gene;Acc:400696]	1.03249	0.00490439	0.0229625	UP
ENSG00000266412	NCOA4	nuclear receptor coactivator 4 [Source:HGNC Symbol;Acc:HGNC:7671]	1.03238	1.90724e-19	4.70955e-16	UP
ENSG00000111837	MAK	male germ cell associated kinase [Source:HGNC Symbol;Acc:HGNC:6816]	1.03219	2.71062e-05	0.000340281	UP
ENSG00000246430	LINC00968	long intergenic non-protein coding RNA 968 [Source:HGNC Symbol;Acc:HGNC:48727]	1.03189	4.96088e-06	8.3617e-05	UP
ENSG00000259881	AC092384.2	uncharacterized LOC101927793 [Source:NCBI gene;Acc:101927793]	1.03183	0.000253374	0.00213171	UP
ENSG00000104043	ATP8B4	ATPase phospholipid transporting 8B4 (putative) [Source:HGNC Symbol;Acc:HGNC:13536]	1.03158	7.0083e-06	0.00011274	UP
ENSG00000196743	GM2A	GM2 ganglioside activator [Source:HGNC Symbol;Acc:HGNC:4367]	1.03137	5.17158e-11	5.29883e-09	UP
ENSG00000163734	CXCL3	C-X-C motif chemokine ligand 3 [Source:HGNC Symbol;Acc:HGNC:4604]	1.02994	8.38266e-05	0.000862246	UP
ENSG00000133816	MICAL2	microtubule associated monooxygenase, calponin and LIM domain containing 2 [Source:HGNC Symbol;Acc:HGNC:24693]	1.02919	8.19228e-10	5.60365e-08	UP
ENSG00000132669	RIN2	Ras and Rab interactor 2 [Source:HGNC Symbol;Acc:HGNC:18750]	1.02912	2.92901e-08	1.16655e-06	UP
ENSG00000274423	SEC22B2	SEC22 homolog B2 [Source:HGNC Symbol;Acc:HGNC:53890]	1.0285	0.0021858	0.0121399	UP
ENSG00000227268	KLLN	killin, p53 regulated DNA replication inhibitor [Source:HGNC Symbol;Acc:HGNC:37212]	1.02738	0.00122854	0.00758406	UP
ENSG00000174944	P2RY14	purinergic receptor P2Y14 [Source:HGNC Symbol;Acc:HGNC:16442]	1.02737	0.000600508	0.00427138	UP
ENSG00000188313	PLSCR1	phospholipid scramblase 1 [Source:HGNC Symbol;Acc:HGNC:9092]	1.02704	1.54757e-07	4.59306e-06	UP
ENSG00000168310	IRF2	interferon regulatory factor 2 [Source:HGNC Symbol;Acc:HGNC:6117]	1.02694	1.92962e-11	2.2824e-09	UP
ENSG00000115318	LOXL3	lysyl oxidase like 3 [Source:HGNC Symbol;Acc:HGNC:13869]	1.02645	2.81278e-09	1.59669e-07	UP
ENSG00000196730	DAPK1	death associated protein kinase 1 [Source:HGNC Symbol;Acc:HGNC:2674]	1.02542	3.43663e-07	8.93271e-06	UP
ENSG00000225873	C3orf86	chromosome 3 open reading frame 86 [Source:HGNC Symbol;Acc:HGNC:44570]	1.02479	0.00088719	0.00585759	UP
ENSG00000105971	CAV2	caveolin 2 [Source:HGNC Symbol;Acc:HGNC:1528]	1.02413	0.00220462	0.0122005	UP
ENSG00000125900	SIRPD	signal regulatory protein delta [Source:HGNC Symbol;Acc:HGNC:16248]	1.02368	9.19412e-05	0.000930452	UP
ENSG00000274750	HIST1H3E	histone cluster 1 H3 family member e [Source:HGNC Symbol;Acc:HGNC:4769]	1.02365	0.000612818	0.00433715	UP
ENSG00000072401	UBE2D1	ubiquitin conjugating enzyme E2 D1 [Source:HGNC Symbol;Acc:HGNC:12474]	1.02321	6.4725e-13	1.38979e-10	UP
ENSG00000033327	GAB2	GRB2 associated binding protein 2 [Source:HGNC Symbol;Acc:HGNC:14458]	1.02307	1.24195e-10	1.13583e-08	UP
ENSG00000119535	CSF3R	colony stimulating factor 3 receptor [Source:HGNC Symbol;Acc:HGNC:2439]	1.02301	5.10533e-07	1.26192e-05	UP
ENSG00000198959	TGM2	transglutaminase 2 [Source:HGNC Symbol;Acc:HGNC:11778]	1.02293	0.000682643	0.00473764	UP
ENSG00000147454	SLC25A37	solute carrier family 25 member 37 [Source:HGNC Symbol;Acc:HGNC:29786]	1.0228	1.70905e-05	0.000235631	UP
ENSG00000204176	SYT15	synaptotagmin 15 [Source:HGNC Symbol;Acc:HGNC:17167]	1.02044	0.00216168	0.012033	UP
ENSG00000169122	FAM110B	family with sequence similarity 110 member B [Source:HGNC Symbol;Acc:HGNC:28587]	1.02016	6.98132e-06	0.0001124	UP
ENSG00000067182	TNFRSF1A	TNF receptor superfamily member 1A [Source:HGNC Symbol;Acc:HGNC:11916]	1.01954	2.35351e-07	6.56651e-06	UP
ENSG00000166963	MAP1A	microtubule associated protein 1A [Source:HGNC Symbol;Acc:HGNC:6835]	1.01938	3.73547e-06	6.6889e-05	UP
ENSG00000133805	AMPD3	adenosine monophosphate deaminase 3 [Source:HGNC Symbol;Acc:HGNC:470]	1.01885	6.61775e-12	9.07845e-10	UP
ENSG00000204388	HSPA1B	heat shock protein family A (Hsp70) member 1B [Source:HGNC Symbol;Acc:HGNC:5233]	1.01806	4.62178e-08	1.72395e-06	UP
ENSG00000179978	AC140134.1	NLR family, apoptosis inhibitory protein (NAIP) pseudogene	1.01648	0.00397309	0.0194339	UP
ENSG00000184838	PRR16	proline rich 16 [Source:HGNC Symbol;Acc:HGNC:29654]	1.01564	0.00734559	0.0316222	UP
ENSG00000159189	C1QC	complement C1q C chain [Source:HGNC Symbol;Acc:HGNC:1245]	1.01527	0.00168888	0.00982644	UP
ENSG00000170006	TMEM154	transmembrane protein 154 [Source:HGNC Symbol;Acc:HGNC:26489]	1.01475	8.9284e-11	8.40795e-09	UP
ENSG00000138756	BMP2K	BMP2 inducible kinase [Source:HGNC Symbol;Acc:HGNC:18041]	1.0138	3.74488e-08	1.43368e-06	UP
ENSG00000073331	ALPK1	alpha kinase 1 [Source:HGNC Symbol;Acc:HGNC:20917]	1.01356	2.65846e-07	7.19007e-06	UP
ENSG00000172650	AGAP5	ArfGAP with GTPase domain, ankyrin repeat and PH domain 5 [Source:HGNC Symbol;Acc:HGNC:23467]	1.01331	0.00937222	0.0383014	UP
ENSG00000228107	AP000692.1	novel transcript, sense overlapping MORC3	1.01281	0.00546486	0.0250545	UP
ENSG00000101336	HCK	HCK proto-oncogene, Src family tyrosine kinase [Source:HGNC Symbol;Acc:HGNC:4840]	1.01279	1.22551e-09	7.88052e-08	UP
ENSG00000280205	AC009716.2	TEC	1.01263	0.0116295	0.0454882	UP
ENSG00000136826	KLF4	Kruppel like factor 4 [Source:HGNC Symbol;Acc:HGNC:6348]	1.01226	1.3734e-05	0.000195249	UP
ENSG00000074660	SCARF1	scavenger receptor class F member 1 [Source:HGNC Symbol;Acc:HGNC:16820]	1.01135	6.59085e-07	1.56941e-05	UP
ENSG00000237301	AL121992.1	novel transcript	1.01026	0.00947486	0.0386652	UP
ENSG00000177663	IL17RA	interleukin 17 receptor A [Source:HGNC Symbol;Acc:HGNC:5985]	1.00922	7.94439e-21	3.26951e-17	UP
ENSG00000175137	SH3BP5L	SH3 binding domain protein 5 like [Source:HGNC Symbol;Acc:HGNC:29360]	1.00801	8.14681e-13	1.66255e-10	UP
ENSG00000196663	TECPR2	tectonin beta-propeller repeat containing 2 [Source:HGNC Symbol;Acc:HGNC:19957]	1.0077	4.52689e-10	3.36694e-08	UP
ENSG00000145555	MYO10	myosin X [Source:HGNC Symbol;Acc:HGNC:7593]	1.00765	0.000117049	0.00113423	UP
ENSG00000181274	FRAT2	FRAT2, WNT signaling pathway regulator [Source:HGNC Symbol;Acc:HGNC:16048]	1.00696	8.07418e-06	0.000126668	UP
ENSG00000145332	KLHL8	kelch like family member 8 [Source:HGNC Symbol;Acc:HGNC:18644]	1.00663	7.55396e-14	2.30284e-11	UP
ENSG00000143797	MBOAT2	membrane bound O-acyltransferase domain containing 2 [Source:HGNC Symbol;Acc:HGNC:25193]	1.0057	1.06512e-05	0.00015844	UP
ENSG00000225492	GBP1P1	guanylate binding protein 1 pseudogene 1 [Source:HGNC Symbol;Acc:HGNC:39561]	1.00458	0.0104337	0.0418112	UP
ENSG00000101265	RASSF2	Ras association domain family member 2 [Source:HGNC Symbol;Acc:HGNC:9883]	1.00412	3.38332e-18	4.39706e-15	UP
ENSG00000203999	LINC01270	long intergenic non-protein coding RNA 1270 [Source:HGNC Symbol;Acc:HGNC:27658]	1.00408	0.00638743	0.0283831	UP
ENSG00000005893	LAMP2	lysosomal associated membrane protein 2 [Source:HGNC Symbol;Acc:HGNC:6501]	1.00379	1.11287e-13	3.12275e-11	UP
ENSG00000228852	AC092802.2	novel transcript, antisense to RWDD3	1.00242	0.00486722	0.0228404	UP
ENSG00000253958	CLDN23	claudin 23 [Source:HGNC Symbol;Acc:HGNC:17591]	1.00182	0.000292864	0.00238906	UP
ENSG00000164237	CMBL	carboxymethylenebutenolidase homolog [Source:HGNC Symbol;Acc:HGNC:25090]	1.00151	0.00675103	0.0296788	UP
ENSG00000111684	LPCAT3	lysophosphatidylcholine acyltransferase 3 [Source:HGNC Symbol;Acc:HGNC:30244]	1.00083	0.000377531	0.00294919	UP
ENSG00000110880	CORO1C	coronin 1C [Source:HGNC Symbol;Acc:HGNC:2254]	1.00074	4.32518e-14	1.50425e-11	UP
ENSG00000059728	MXD1	MAX dimerization protein 1 [Source:HGNC Symbol;Acc:HGNC:6761]	1.00033	4.75424e-06	8.07403e-05	UP
ENSG00000178966	RMI1	RecQ mediated genome instability 1 [Source:HGNC Symbol;Acc:HGNC:25764]	1.00026	2.76709e-08	1.11465e-06	UP
ENSG00000104918	RETN	resistin [Source:HGNC Symbol;Acc:HGNC:20389]	-1.00158	0.00756869	0.0323402	DOWN
ENSG00000264148	AC138207.3	tyrosine 3-monooxygenase/tryptophan 5-monooxygenase activation protein, epsilon polypeptide (YWHAE) pseudogene	-1.00217	0.00934683	0.0382248	DOWN
ENSG00000187984	ANKRD19P	ankyrin repeat domain 19, pseudogene [Source:HGNC Symbol;Acc:HGNC:22567]	-1.00224	7.14474e-07	1.68184e-05	DOWN
ENSG00000027869	SH2D2A	SH2 domain containing 2A [Source:HGNC Symbol;Acc:HGNC:10821]	-1.00232	2.82708e-07	7.60447e-06	DOWN
ENSG00000135541	AHI1	Abelson helper integration site 1 [Source:HGNC Symbol;Acc:HGNC:21575]	-1.00241	3.48267e-11	3.72284e-09	DOWN
ENSG00000239917	RPS10P16	ribosomal protein S10 pseudogene 16 [Source:HGNC Symbol;Acc:HGNC:36200]	-1.00388	0.011328	0.0445559	DOWN
ENSG00000244398	AC116533.1	ribosomal protein L36a (RPL36A) pseudogene	-1.00423	3.47579e-05	0.000417247	DOWN
ENSG00000225200	AC246787.1	ribosomal protein S8 (RPS8) pseudogene	-1.00438	0.000312199	0.00251888	DOWN
ENSG00000255776	VDAC2P2	voltage dependent anion channel 2 pseudogene 2 [Source:HGNC Symbol;Acc:HGNC:32693]	-1.00493	0.00286764	0.0149832	DOWN
ENSG00000276075	AC027682.6	uncharacterized LOC100505942 [Source:NCBI gene;Acc:100505942]	-1.00518	0.00295018	0.0153237	DOWN
ENSG00000226221	RPL26P19	ribosomal protein L26 pseudogene 19 [Source:HGNC Symbol;Acc:HGNC:36393]	-1.00689	1.09995e-06	2.42509e-05	DOWN
ENSG00000235043	TECRP1	trans-2,3-enoyl-CoA reductase pseudogene 1 [Source:HGNC Symbol;Acc:HGNC:44050]	-1.00708	0.000495377	0.00365691	DOWN
ENSG00000236801	RPL24P8	ribosomal protein L24 pseudogene 8 [Source:HGNC Symbol;Acc:HGNC:36409]	-1.00718	0.000434744	0.0033021	DOWN
ENSG00000213741	RPS29	ribosomal protein S29 [Source:HGNC Symbol;Acc:HGNC:10419]	-1.00721	6.40889e-05	0.000694709	DOWN
ENSG00000166763	STRCP1	stereocilin pseudogene 1 [Source:HGNC Symbol;Acc:HGNC:33915]	-1.00808	0.000457718	0.00343017	DOWN
ENSG00000279332	AC090772.4	TEC	-1.00826	2.1233e-05	0.000278738	DOWN
ENSG00000256690	AP001160.1	uncharacterized LOC105369332 [Source:NCBI gene;Acc:105369332]	-1.00872	0.000340979	0.00270733	DOWN
ENSG00000167526	RPL13	ribosomal protein L13 [Source:HGNC Symbol;Acc:HGNC:10303]	-1.00954	3.31895e-05	0.000401825	DOWN
ENSG00000222037	IGLC6	immunoglobulin lambda constant 6 (gene/pseudogene) [Source:HGNC Symbol;Acc:HGNC:5860]	-1.00966	0.00473101	0.0223413	DOWN
ENSG00000107317	PTGDS	prostaglandin D2 synthase [Source:HGNC Symbol;Acc:HGNC:9592]	-1.00967	8.44041e-07	1.93518e-05	DOWN
ENSG00000275092	AL031710.2	novel transcript, sense intronic to MAPK8IP3	-1.00972	0.00017105	0.00154772	DOWN
ENSG00000238186	AL603839.2	novel transcript	-1.00977	0.00481897	0.0226695	DOWN
ENSG00000236439	AC099336.2	ribosomal protein S27 (metallopanstimulin 1) (RPS27) pseudogene	-1.00981	3.99174e-05	0.00046759	DOWN
ENSG00000204832	ST8SIA6-AS1	ST8SIA6 antisense RNA 1 [Source:HGNC Symbol;Acc:HGNC:44880]	-1.01042	0.00824448	0.0346462	DOWN
ENSG00000095752	IL11	interleukin 11 [Source:HGNC Symbol;Acc:HGNC:5966]	-1.01181	0.00912027	0.037472	DOWN
ENSG00000198841	KTI12	KTI12 chromatin associated homolog [Source:HGNC Symbol;Acc:HGNC:25160]	-1.01191	3.67738e-07	9.46102e-06	DOWN
ENSG00000160318	CLDND2	claudin domain containing 2 [Source:HGNC Symbol;Acc:HGNC:28511]	-1.01419	2.6444e-05	0.000333915	DOWN
ENSG00000227678	AL355581.1	novel transcript, antisense to L3MBTL3	-1.0142	1.71116e-05	0.000235791	DOWN
ENSG00000228262	LINC01320	long intergenic non-protein coding RNA 1320 [Source:HGNC Symbol;Acc:HGNC:50526]	-1.01443	0.0106213	0.0423361	DOWN
ENSG00000276728	AC142472.1	novel transcript	-1.01487	1.09448e-06	2.41736e-05	DOWN
ENSG00000008517	IL32	interleukin 32 [Source:HGNC Symbol;Acc:HGNC:16830]	-1.01513	1.44401e-05	0.000203174	DOWN
ENSG00000242852	ZNF709	zinc finger protein 709 [Source:HGNC Symbol;Acc:HGNC:20629]	-1.01533	0.0032993	0.0167323	DOWN
ENSG00000275549	STPG3-AS1	STPG3 antisense RNA 1 [Source:HGNC Symbol;Acc:HGNC:51176]	-1.01542	0.000205449	0.00180539	DOWN
ENSG00000175287	PHYHD1	phytanoyl-CoA dioxygenase domain containing 1 [Source:HGNC Symbol;Acc:HGNC:23396]	-1.01651	3.94205e-05	0.000462427	DOWN
ENSG00000109475	RPL34	ribosomal protein L34 [Source:HGNC Symbol;Acc:HGNC:10340]	-1.01654	1.85262e-05	0.000251664	DOWN
ENSG00000111341	MGP	matrix Gla protein [Source:HGNC Symbol;Acc:HGNC:7060]	-1.01676	0.00418074	0.0202541	DOWN
ENSG00000227908	FLJ31104	uncharacterized LOC441072 [Source:NCBI gene;Acc:441072]	-1.0172	0.00157444	0.00927203	DOWN
ENSG00000182173	TSEN54	tRNA splicing endonuclease subunit 54 [Source:HGNC Symbol;Acc:HGNC:27561]	-1.01781	1.63784e-11	1.98251e-09	DOWN
ENSG00000105374	NKG7	natural killer cell granule protein 7 [Source:HGNC Symbol;Acc:HGNC:7830]	-1.01817	3.94088e-06	6.97578e-05	DOWN
ENSG00000260428	SCX	scleraxis bHLH transcription factor [Source:HGNC Symbol;Acc:HGNC:32322]	-1.01845	1.77793e-05	0.000243362	DOWN
ENSG00000235145	RPSAP16	ribosomal protein SA pseudogene 16 [Source:HGNC Symbol;Acc:HGNC:35478]	-1.01892	0.0126108	0.0484593	DOWN
ENSG00000166736	HTR3A	5-hydroxytryptamine receptor 3A [Source:HGNC Symbol;Acc:HGNC:5297]	-1.02118	0.00131829	0.00802735	DOWN
ENSG00000217801	AL390719.1	uncharacterized LOC100288175 [Source:NCBI gene;Acc:100288175]	-1.02137	7.8252e-09	3.80369e-07	DOWN
ENSG00000213640	EEF1DP4	eukaryotic translation elongation factor 1 delta pseudogene 4 [Source:HGNC Symbol;Acc:HGNC:22598]	-1.02195	0.00877406	0.0363276	DOWN
ENSG00000167543	TP53I13	tumor protein p53 inducible protein 13 [Source:HGNC Symbol;Acc:HGNC:25102]	-1.0224	1.33049e-07	4.08129e-06	DOWN
ENSG00000279691	AC113410.3	TEC	-1.02258	0.000604063	0.00429117	DOWN
ENSG00000274751	AC120498.9	novel transcript, antisense to UBE2I	-1.02283	0.00251363	0.0135345	DOWN
ENSG00000268401	AC007785.3	uncharacterized LOC105372421 [Source:NCBI gene;Acc:105372421]	-1.02302	0.00708611	0.0307877	DOWN
ENSG00000251377	AC079340.2	novel transcript	-1.02334	0.0126687	0.0485983	DOWN
ENSG00000116147	TNR	tenascin R [Source:HGNC Symbol;Acc:HGNC:11953]	-1.02335	0.00966594	0.0392632	DOWN
ENSG00000273160	AL359962.2	novel transcript	-1.02358	5.19214e-05	0.000581185	DOWN
ENSG00000090971	NAT14	N-acetyltransferase 14 (putative) [Source:HGNC Symbol;Acc:HGNC:28918]	-1.02385	3.30599e-06	6.05151e-05	DOWN
ENSG00000241641	RPS23P6	ribosomal protein S23 pseudogene 6 [Source:HGNC Symbol;Acc:HGNC:36511]	-1.02407	0.0108452	0.0430687	DOWN
ENSG00000248487	ABHD14A	abhydrolase domain containing 14A [Source:HGNC Symbol;Acc:HGNC:24538]	-1.02486	2.75529e-06	5.21751e-05	DOWN
ENSG00000175536	LIPT2	lipoyl(octanoyl) transferase 2 [Source:HGNC Symbol;Acc:HGNC:37216]	-1.02487	6.11503e-05	0.00066932	DOWN
ENSG00000113448	PDE4D	phosphodiesterase 4D [Source:HGNC Symbol;Acc:HGNC:8783]	-1.02493	1.88802e-05	0.000255177	DOWN
ENSG00000103253	HAGHL	hydroxyacylglutathione hydrolase like [Source:HGNC Symbol;Acc:HGNC:14177]	-1.02497	1.12535e-05	0.000165406	DOWN
ENSG00000169918	OTUD7A	OTU deubiquitinase 7A [Source:HGNC Symbol;Acc:HGNC:20718]	-1.02531	3.1315e-06	5.81837e-05	DOWN
ENSG00000272384	AC016405.3	novel transcript	-1.02576	0.0126415	0.0485318	DOWN
ENSG00000273416	AL732292.2	novel transcript	-1.02607	0.00908572	0.0373659	DOWN
ENSG00000203546	AL139353.1	novel protein	-1.02691	0.00308475	0.015899	DOWN
ENSG00000122367	LDB3	LIM domain binding 3 [Source:HGNC Symbol;Acc:HGNC:15710]	-1.02702	0.0123324	0.047611	DOWN
ENSG00000131885	KRT17P1	keratin 17 pseudogene 1 [Source:HGNC Symbol;Acc:HGNC:6428]	-1.02724	0.0084369	0.0351913	DOWN
ENSG00000155026	RSPH10B	radial spoke head 10 homolog B [Source:HGNC Symbol;Acc:HGNC:27362]	-1.02795	0.00027845	0.00229269	DOWN
ENSG00000260018	AC040169.1	novel transcript, antisense to MBTPS1	-1.02814	0.000437446	0.00331854	DOWN
ENSG00000212664	AC064799.1	ribosomal protein L17 (RPL17) pseudogene	-1.02848	0.000372061	0.00291291	DOWN
ENSG00000270673	YTHDF3-AS1	YTHDF3 antisense RNA 1 (head to head) [Source:HGNC Symbol;Acc:HGNC:48728]	-1.02872	0.000388086	0.00301163	DOWN
ENSG00000232907	DLGAP4-AS1	DLGAP4 antisense RNA 1 [Source:HGNC Symbol;Acc:HGNC:51223]	-1.02925	1.33592e-06	2.84134e-05	DOWN
ENSG00000120875	DUSP4	dual specificity phosphatase 4 [Source:HGNC Symbol;Acc:HGNC:3070]	-1.02987	0.000217869	0.00189511	DOWN
ENSG00000203711	C6orf99	chromosome 6 open reading frame 99 [Source:HGNC Symbol;Acc:HGNC:21179]	-1.02994	0.00787467	0.0333849	DOWN
ENSG00000253251	SHLD3	shieldin complex subunit 3 [Source:HGNC Symbol;Acc:HGNC:53826]	-1.03029	6.35065e-08	2.25311e-06	DOWN
ENSG00000184414	IRS3P	insulin receptor substrate 3, pseudogene [Source:HGNC Symbol;Acc:HGNC:6127]	-1.03103	0.00224573	0.0123671	DOWN
ENSG00000197696	NMB	neuromedin B [Source:HGNC Symbol;Acc:HGNC:7842]	-1.03191	2.96393e-07	7.90372e-06	DOWN
ENSG00000153898	MCOLN2	mucolipin 2 [Source:HGNC Symbol;Acc:HGNC:13357]	-1.03201	8.05251e-10	5.55421e-08	DOWN
ENSG00000269976	AC012065.3	novel transcript	-1.03268	0.00532982	0.0245711	DOWN
ENSG00000285091	AL109840.2	novel transcript	-1.03271	0.00678568	0.0297829	DOWN
ENSG00000115138	POMC	proopiomelanocortin [Source:HGNC Symbol;Acc:HGNC:9201]	-1.03289	0.000241011	0.00204934	DOWN
ENSG00000242114	MTFP1	mitochondrial fission process 1 [Source:HGNC Symbol;Acc:HGNC:26945]	-1.03293	3.88207e-05	0.000456912	DOWN
ENSG00000130413	STK33	serine/threonine kinase 33 [Source:HGNC Symbol;Acc:HGNC:14568]	-1.03361	0.0019341	0.0110018	DOWN
ENSG00000203697	CAPN8	calpain 8 [Source:HGNC Symbol;Acc:HGNC:1485]	-1.03499	0.00588204	0.0265344	DOWN
ENSG00000159263	SIM2	SIM bHLH transcription factor 2 [Source:HGNC Symbol;Acc:HGNC:10883]	-1.03527	0.00010161	0.00101172	DOWN
ENSG00000285467	AL136419.1	dehydrogenase/reductase 4 like 1 [Source:NCBI gene;Acc:728635]	-1.03566	0.0118704	0.0462328	DOWN
ENSG00000271503	CCL5	C-C motif chemokine ligand 5 [Source:HGNC Symbol;Acc:HGNC:10632]	-1.03602	5.46445e-07	1.33689e-05	DOWN
ENSG00000233927	RPS28	ribosomal protein S28 [Source:HGNC Symbol;Acc:HGNC:10418]	-1.03607	0.000452097	0.0033994	DOWN
ENSG00000218227	AC136632.1	ribosomal protein L19 (RPL19) pseudogene	-1.03625	0.000340759	0.00270733	DOWN
ENSG00000232442	MHENCR	melanoma highly expressed competing endogenous lncRNA for miR-425 and miR-489 [Source:HGNC Symbol;Acc:HGNC:53110]	-1.03636	1.02238e-09	6.73219e-08	DOWN
ENSG00000185633	NDUFA4L2	NDUFA4, mitochondrial complex associated like 2 [Source:HGNC Symbol;Acc:HGNC:29836]	-1.03732	0.00481268	0.0226447	DOWN
ENSG00000258654	AC026495.1	novel transcript	-1.03742	0.00386139	0.0189698	DOWN
ENSG00000257949	TEN1	TEN1, CST complex subunit [Source:HGNC Symbol;Acc:HGNC:37242]	-1.03894	0.0109802	0.0435276	DOWN
ENSG00000235785	AL109767.1	novel transcript	-1.0405	0.00091627	0.00600942	DOWN
ENSG00000159335	PTMS	parathymosin [Source:HGNC Symbol;Acc:HGNC:9629]	-1.04054	3.03988e-06	5.66947e-05	DOWN
ENSG00000103260	METRN	meteorin, glial cell differentiation regulator [Source:HGNC Symbol;Acc:HGNC:14151]	-1.04133	1.58166e-06	3.24924e-05	DOWN
ENSG00000229587	AL158825.2	novel transcript	-1.04216	0.00228095	0.012533	DOWN
ENSG00000283429	MIR1244-3	microRNA 1244-3 [Source:HGNC Symbol;Acc:HGNC:38390]	-1.04244	0.000142392	0.00133337	DOWN
ENSG00000223803	RPS20P14	ribosomal protein S20 pseudogene 14 [Source:HGNC Symbol;Acc:HGNC:36692]	-1.04492	0.00141475	0.00850812	DOWN
ENSG00000252147	RNY3P16	RNA, Ro-associated Y3 pseudogene 16 [Source:HGNC Symbol;Acc:HGNC:50891]	-1.04498	0.00830085	0.0347824	DOWN
ENSG00000247970	AL160313.1	novel transcript	-1.04525	0.00291645	0.0151905	DOWN
ENSG00000273176	AL008635.1	novel transcript, antisense to TOM1	-1.04605	0.0115811	0.0453276	DOWN
ENSG00000149328	GLB1L2	galactosidase beta 1 like 2 [Source:HGNC Symbol;Acc:HGNC:25129]	-1.04671	3.19279e-07	8.43203e-06	DOWN
ENSG00000229833	PET100	PET100 homolog [Source:HGNC Symbol;Acc:HGNC:40038]	-1.04733	2.75182e-06	5.21494e-05	DOWN
ENSG00000220793	RPL21P119	ribosomal protein L21 pseudogene 119 [Source:HGNC Symbol;Acc:HGNC:35614]	-1.04757	0.000663391	0.00462482	DOWN
ENSG00000213385	AC105052.2	ribosomal protein L7a (RPL7A) pseudogene	-1.04784	0.000436784	0.00331454	DOWN
ENSG00000118004	COLEC11	collectin subfamily member 11 [Source:HGNC Symbol;Acc:HGNC:17213]	-1.04847	0.0123591	0.0476774	DOWN
ENSG00000272523	LINC01023	long intergenic non-protein coding RNA 1023 [Source:HGNC Symbol;Acc:HGNC:49004]	-1.04852	0.00023046	0.00197939	DOWN
ENSG00000271046	AL512631.1	novel transcript	-1.0489	0.0050812	0.0236602	DOWN
ENSG00000257838	OTOAP1	OTOA pseudogene 1 [Source:HGNC Symbol;Acc:HGNC:53869]	-1.04954	0.00940382	0.0384133	DOWN
ENSG00000184205	TSPYL2	TSPY like 2 [Source:HGNC Symbol;Acc:HGNC:24358]	-1.04965	2.56708e-10	2.09349e-08	DOWN
ENSG00000172799	ZBTB8OSP2	zinc finger and BTB domain containing 8 opposite strand pseudogene 2 [Source:HGNC Symbol;Acc:HGNC:30326]	-1.04981	0.012938	0.0493858	DOWN
ENSG00000111716	LDHB	lactate dehydrogenase B [Source:HGNC Symbol;Acc:HGNC:6541]	-1.05075	6.71563e-05	0.000722252	DOWN
ENSG00000112486	CCR6	C-C motif chemokine receptor 6 [Source:HGNC Symbol;Acc:HGNC:1607]	-1.05136	2.67072e-05	0.000336298	DOWN
ENSG00000130255	RPL36	ribosomal protein L36 [Source:HGNC Symbol;Acc:HGNC:13631]	-1.05216	0.000322896	0.00258789	DOWN
ENSG00000272338	AC067838.1	novel transcript	-1.05224	0.0012275	0.00757953	DOWN
ENSG00000256271	CACNA1C-AS2	CACNA1C antisense RNA 2 [Source:HGNC Symbol;Acc:HGNC:40118]	-1.0528	0.000120131	0.00115966	DOWN
ENSG00000181017	OR56B2P	olfactory receptor family 56 subfamily B member 2 pseudogene [Source:HGNC Symbol;Acc:HGNC:15246]	-1.05283	0.007186	0.0311512	DOWN
ENSG00000259630	AC104046.1	fatty acid binding protein 5 (psoriasis-associated) (FABP5) pseudogene	-1.05304	0.000190899	0.0016932	DOWN
ENSG00000176083	ZNF683	zinc finger protein 683 [Source:HGNC Symbol;Acc:HGNC:28495]	-1.05467	0.00281474	0.0147486	DOWN
ENSG00000230979	AC079250.1	ribosomal protein L18a (RPL18A) pseudogene	-1.05476	0.00069753	0.00482063	DOWN
ENSG00000174939	ASPHD1	aspartate beta-hydroxylase domain containing 1 [Source:HGNC Symbol;Acc:HGNC:27380]	-1.05543	0.00582253	0.0263195	DOWN
ENSG00000213542	AC007000.1	ribosomal protein L7a (RPL7A) pseudogene	-1.05545	6.30892e-06	0.000103238	DOWN
ENSG00000248275	TRIM52-AS1	TRIM52 antisense RNA 1 (head to head) [Source:HGNC Symbol;Acc:HGNC:49006]	-1.05586	3.31069e-07	8.66925e-06	DOWN
ENSG00000072182	ASIC4	acid sensing ion channel subunit family member 4 [Source:HGNC Symbol;Acc:HGNC:21263]	-1.0562	0.0126412	0.0485318	DOWN
ENSG00000230207	RPL4P5	ribosomal protein L4 pseudogene 5 [Source:HGNC Symbol;Acc:HGNC:35699]	-1.05676	0.000796673	0.00535736	DOWN
ENSG00000215915	ATAD3C	ATPase family, AAA domain containing 3C [Source:HGNC Symbol;Acc:HGNC:32151]	-1.05696	0.000499532	0.00368537	DOWN
ENSG00000278107	AC027575.2	novel transcript	-1.05712	0.000294091	0.00239437	DOWN
ENSG00000122543	OCM	oncomodulin [Source:HGNC Symbol;Acc:HGNC:8105]	-1.05776	3.88941e-06	6.89456e-05	DOWN
ENSG00000170409	AC091390.1	pseudogene similar to part of stromal antigen 3 STAG3	-1.05798	0.00885562	0.0365794	DOWN
ENSG00000136149	RPL13AP25	ribosomal protein L13a pseudogene 25 [Source:HGNC Symbol;Acc:HGNC:36981]	-1.05852	0.00127208	0.00780411	DOWN
ENSG00000250131	AC078881.1	novel transcript	-1.05881	0.000457196	0.00342731	DOWN
ENSG00000107187	LHX3	LIM homeobox 3 [Source:HGNC Symbol;Acc:HGNC:6595]	-1.061	0.0115373	0.0451991	DOWN
ENSG00000261183	SPINT1-AS1	SPINT1 antisense RNA 1 [Source:HGNC Symbol;Acc:HGNC:53162]	-1.06171	0.00220995	0.012219	DOWN
ENSG00000067840	PDZD4	PDZ domain containing 4 [Source:HGNC Symbol;Acc:HGNC:21167]	-1.06184	8.55213e-09	4.10852e-07	DOWN
ENSG00000254682	AP002387.1	novel transcript	-1.06194	3.63177e-09	1.97532e-07	DOWN
ENSG00000260027	HOXB7	homeobox B7 [Source:HGNC Symbol;Acc:HGNC:5118]	-1.06212	0.00061127	0.00432992	DOWN
ENSG00000275632	AL035461.2	novel transcript	-1.06258	0.000626079	0.00441204	DOWN
ENSG00000133477	FAM83F	family with sequence similarity 83 member F [Source:HGNC Symbol;Acc:HGNC:25148]	-1.06299	0.00195498	0.0111014	DOWN
ENSG00000235546	AC087499.4	differentially expressed in FDCP 8 homolog (DEFI8) pseudogene	-1.06336	0.0115426	0.0452129	DOWN
ENSG00000272141	AL390719.2	novel transcript	-1.06414	0.0116865	0.0456679	DOWN
ENSG00000165695	AK8	adenylate kinase 8 [Source:HGNC Symbol;Acc:HGNC:26526]	-1.06455	0.00073273	0.00501739	DOWN
ENSG00000189120	SP6	Sp6 transcription factor [Source:HGNC Symbol;Acc:HGNC:14530]	-1.0648	0.0120322	0.0467157	DOWN
ENSG00000263574	AC125421.1	uncharacterized LOC100134391 [Source:NCBI gene;Acc:100134391]	-1.06539	0.00706466	0.030718	DOWN
ENSG00000252569	RNU6-1153P	RNA, U6 small nuclear 1153, pseudogene [Source:HGNC Symbol;Acc:HGNC:48116]	-1.06723	0.00468599	0.0221796	DOWN
ENSG00000239797	RPL21P39	ribosomal protein L21 pseudogene 39 [Source:HGNC Symbol;Acc:HGNC:36127]	-1.0677	0.00677259	0.0297466	DOWN
ENSG00000070031	SCT	secretin [Source:HGNC Symbol;Acc:HGNC:10607]	-1.06791	0.000410872	0.00315521	DOWN
ENSG00000100196	KDELR3	KDEL endoplasmic reticulum protein retention receptor 3 [Source:HGNC Symbol;Acc:HGNC:6306]	-1.0681	4.35551e-05	0.000502104	DOWN
ENSG00000254427	AC103736.1	uncharacterized LOC101928812 [Source:NCBI gene;Acc:101928812]	-1.0681	0.00681457	0.0298832	DOWN
ENSG00000274460	AC092119.2	novel transcript	-1.06856	3.17988e-08	1.24085e-06	DOWN
ENSG00000199753	SNORD104	small nucleolar RNA, C/D box 104 [Source:HGNC Symbol;Acc:HGNC:32768]	-1.06884	0.000353682	0.00279203	DOWN
ENSG00000258137	AC079313.2	uncharacterized LOC102724050 [Source:NCBI gene;Acc:102724050]	-1.06919	0.011012	0.0436189	DOWN
ENSG00000177600	RPLP2	ribosomal protein lateral stalk subunit P2 [Source:HGNC Symbol;Acc:HGNC:10377]	-1.06993	7.96296e-05	0.000826521	DOWN
ENSG00000226287	TMEM191A	transmembrane protein 191A (pseudogene) [Source:HGNC Symbol;Acc:HGNC:25317]	-1.07039	1.25276e-06	2.68762e-05	DOWN
ENSG00000112306	RPS12	ribosomal protein S12 [Source:HGNC Symbol;Acc:HGNC:10385]	-1.07059	8.69662e-06	0.0001343	DOWN
ENSG00000186049	KRT73	keratin 73 [Source:HGNC Symbol;Acc:HGNC:28928]	-1.07066	0.00229058	0.0125748	DOWN
ENSG00000166669	ATF7IP2	activating transcription factor 7 interacting protein 2 [Source:HGNC Symbol;Acc:HGNC:20397]	-1.07111	3.14855e-15	1.65419e-12	DOWN
ENSG00000269834	ZNF528-AS1	ZNF528 antisense RNA 1 [Source:HGNC Symbol;Acc:HGNC:51305]	-1.07165	2.26851e-07	6.36102e-06	DOWN
ENSG00000224272	AC131097.3	novel transcript	-1.07259	0.011364	0.0446619	DOWN
ENSG00000170442	KRT86	keratin 86 [Source:HGNC Symbol;Acc:HGNC:6463]	-1.07361	0.00512634	0.023821	DOWN
ENSG00000227359	AC017074.1	novel transcript	-1.07411	0.00528429	0.0244063	DOWN
ENSG00000166133	RPUSD2	RNA pseudouridylate synthase domain containing 2 [Source:HGNC Symbol;Acc:HGNC:24180]	-1.07419	2.24672e-09	1.33041e-07	DOWN
ENSG00000206965	RNU6-5P	RNA, U6 small nuclear 5, pseudogene [Source:HGNC Symbol;Acc:HGNC:34249]	-1.07421	6.70649e-07	1.59133e-05	DOWN
ENSG00000233762	AC007969.1	ribosomal protein S15 (RPS15) pseudogene	-1.07433	3.50815e-05	0.000420518	DOWN
ENSG00000270409	AC090950.1	chromosome 9 open reading frame 64 (C9orf64) pseudogene	-1.07443	0.0114182	0.0448178	DOWN
ENSG00000163576	EFHB	EF-hand domain family member B [Source:HGNC Symbol;Acc:HGNC:26330]	-1.07504	0.0111443	0.0440606	DOWN
ENSG00000272282	LINC02084	long intergenic non-protein coding RNA 2084 [Source:HGNC Symbol;Acc:HGNC:52934]	-1.07528	1.62434e-07	4.79783e-06	DOWN
ENSG00000102055	PPP1R2C	PPP1R2C family member C [Source:HGNC Symbol;Acc:HGNC:16324]	-1.07624	0.0113747	0.0446896	DOWN
ENSG00000273066	AL355987.4	novel transcript	-1.0766	6.41982e-12	8.85613e-10	DOWN
ENSG00000258352	AC119044.1	interferon induced transmembrane protein 3 (1-8U) (IFITM3) pseudogene	-1.07671	2.03146e-10	1.71791e-08	DOWN
ENSG00000177432	NAP1L5	nucleosome assembly protein 1 like 5 [Source:HGNC Symbol;Acc:HGNC:19968]	-1.07765	1.2039e-06	2.60087e-05	DOWN
ENSG00000177380	PPFIA3	PTPRF interacting protein alpha 3 [Source:HGNC Symbol;Acc:HGNC:9247]	-1.07781	8.21777e-10	5.60556e-08	DOWN
ENSG00000154611	PSMA8	proteasome subunit alpha 8 [Source:HGNC Symbol;Acc:HGNC:22985]	-1.07797	0.00275339	0.0145	DOWN
ENSG00000164729	SLC35G3	solute carrier family 35 member G3 [Source:HGNC Symbol;Acc:HGNC:26848]	-1.07828	0.0111999	0.0442135	DOWN
ENSG00000231584	FAHD2CP	fumarylacetoacetate hydrolase domain containing 2C, pseudogene [Source:HGNC Symbol;Acc:HGNC:44135]	-1.0783	2.46868e-11	2.76696e-09	DOWN
ENSG00000130208	APOC1	apolipoprotein C1 [Source:HGNC Symbol;Acc:HGNC:607]	-1.07853	0.00994883	0.0401927	DOWN
ENSG00000274501	AL121845.4	novel transcript, antisense to ZGPAT	-1.07889	0.000924955	0.00604871	DOWN
ENSG00000198723	TEX45	testis expressed 45 [Source:HGNC Symbol;Acc:HGNC:24745]	-1.07984	0.00747048	0.0320147	DOWN
ENSG00000170689	HOXB9	homeobox B9 [Source:HGNC Symbol;Acc:HGNC:5120]	-1.08019	0.00736423	0.0316711	DOWN
ENSG00000226084	AC113935.1	ribosomal protein L17 (RPL17) pseudogene	-1.08039	8.01304e-06	0.000125869	DOWN
ENSG00000272426	BX284668.6	novel transcript	-1.08104	0.00431697	0.0207795	DOWN
ENSG00000143869	GDF7	growth differentiation factor 7 [Source:HGNC Symbol;Acc:HGNC:4222]	-1.08133	1.81898e-05	0.000247744	DOWN
ENSG00000279392	AL158801.5	ubiquitin-conjugating enzyme E2L 3 (UBE2L3) pseudogene	-1.08241	0.00892779	0.0368307	DOWN
ENSG00000230426	ERVMER61-1	endogenous retrovirus group MER61 member 1 [Source:HGNC Symbol;Acc:HGNC:27919]	-1.08269	0.000716359	0.00492731	DOWN
ENSG00000125864	BFSP1	beaded filament structural protein 1 [Source:HGNC Symbol;Acc:HGNC:1040]	-1.08282	8.61158e-12	1.13714e-09	DOWN
ENSG00000234287	AC099560.2	ribosomal protein S27 (RPS27) pseudogene	-1.08327	3.15518e-05	0.00038608	DOWN
ENSG00000106004	HOXA5	homeobox A5 [Source:HGNC Symbol;Acc:HGNC:5106]	-1.08379	0.00235754	0.0128708	DOWN
ENSG00000279092	AC025678.3	TEC	-1.0846	0.00441745	0.0211683	DOWN
ENSG00000173838	2021-03-10	membrane associated ring-CH-type finger 10 [Source:HGNC Symbol;Acc:HGNC:26655]	-1.08482	0.000636899	0.00447027	DOWN
ENSG00000183844	FAM3B	family with sequence similarity 3 member B [Source:HGNC Symbol;Acc:HGNC:1253]	-1.08516	0.00836688	0.0349701	DOWN
ENSG00000172602	RND1	Rho family GTPase 1 [Source:HGNC Symbol;Acc:HGNC:18314]	-1.08545	0.00165945	0.00968034	DOWN
ENSG00000273748	AL592183.1		-1.08548	0.00271336	0.014344	DOWN
ENSG00000275484	AP003419.3	novel transcript	-1.08645	0.00145695	0.00871007	DOWN
ENSG00000063180	CA11	carbonic anhydrase 11 [Source:HGNC Symbol;Acc:HGNC:1370]	-1.08743	3.60703e-07	9.30703e-06	DOWN
ENSG00000200788	RF00019		-1.08801	0.0103853	0.0416373	DOWN
ENSG00000242299	AC073861.1	ribosomal protein S18 (RPS18) pseudogene	-1.08801	1.44768e-06	3.04235e-05	DOWN
ENSG00000174607	UGT8	UDP glycosyltransferase 8 [Source:HGNC Symbol;Acc:HGNC:12555]	-1.08837	0.0024698	0.0133508	DOWN
ENSG00000260260	SNHG19	small nucleolar RNA host gene 19 [Source:HGNC Symbol;Acc:HGNC:49574]	-1.08908	0.00010904	0.00106931	DOWN
ENSG00000271717	AC022146.2	novel transcript, antisense to CERS4	-1.08924	0.00497153	0.0232152	DOWN
ENSG00000260979	AC022167.3	novel transcript	-1.08996	0.000936564	0.00610845	DOWN
ENSG00000181524	RPL24P4	ribosomal protein L24 pseudogene 4 [Source:HGNC Symbol;Acc:HGNC:21371]	-1.09171	0.00222751	0.0123024	DOWN
ENSG00000088881	EBF4	early B cell factor 4 [Source:HGNC Symbol;Acc:HGNC:29278]	-1.09355	9.14903e-08	3.00764e-06	DOWN
ENSG00000269944	AP001267.4	novel transcript	-1.09639	0.00640074	0.0284371	DOWN
ENSG00000167281	RBFOX3	RNA binding fox-1 homolog 3 [Source:HGNC Symbol;Acc:HGNC:27097]	-1.09721	1.06312e-07	3.3873e-06	DOWN
ENSG00000204165	CXorf65	chromosome X open reading frame 65 [Source:HGNC Symbol;Acc:HGNC:33713]	-1.09786	1.77061e-05	0.000242715	DOWN
ENSG00000236058	RPL17P36	ribosomal protein L17 pseudogene 36 [Source:HGNC Symbol;Acc:HGNC:36051]	-1.09861	0.00744387	0.0319394	DOWN
ENSG00000228807	MRPS18CP6	mitochondrial ribosomal protein S18C pseudogene 6 [Source:HGNC Symbol;Acc:HGNC:29747]	-1.09887	0.00652594	0.0288894	DOWN
ENSG00000236003	AC007731.4	novel transcript	-1.09908	0.00253988	0.0136342	DOWN
ENSG00000228397	LINC01635	long intergenic non-protein coding RNA 1635 [Source:HGNC Symbol;Acc:HGNC:52422]	-1.0993	0.0064405	0.0285714	DOWN
ENSG00000153495	TEX29	testis expressed 29 [Source:HGNC Symbol;Acc:HGNC:20370]	-1.09989	8.92399e-05	0.000906832	DOWN
ENSG00000185986	SDHAP3	succinate dehydrogenase complex flavoprotein subunit A pseudogene 3 [Source:HGNC Symbol;Acc:HGNC:18781]	-1.09991	2.08077e-11	2.4236e-09	DOWN
ENSG00000271737	AC008608.2	novel transcript	-1.1004	0.00109222	0.00689766	DOWN
ENSG00000168081	PNOC	prepronociceptin [Source:HGNC Symbol;Acc:HGNC:9163]	-1.10129	2.56422e-05	0.000326383	DOWN
ENSG00000269978	AL359881.1	novel transcript	-1.10167	0.00956494	0.038949	DOWN
ENSG00000257169	AC125612.1	small nuclear ribonucleoprotein D1 polypeptide 16kDa (SNRPD1) pseudogene	-1.10266	0.00933542	0.0381915	DOWN
ENSG00000228655	AC096558.1	novel transcript, antisense to ARHGAP15	-1.10292	0.00694227	0.0303086	DOWN
ENSG00000273271	AP000254.1	novel transcript, antisense to SOD1	-1.10306	2.14451e-09	1.2853e-07	DOWN
ENSG00000165949	IFI27	interferon alpha inducible protein 27 [Source:HGNC Symbol;Acc:HGNC:5397]	-1.10344	0.0040983	0.0199329	DOWN
ENSG00000203778	FAM229B	family with sequence similarity 229 member B [Source:HGNC Symbol;Acc:HGNC:33858]	-1.10346	0.000116344	0.00112976	DOWN
ENSG00000259926	AC007342.1	novel transcript	-1.10387	0.00286551	0.0149753	DOWN
ENSG00000204572	KRTAP5-10	keratin associated protein 5-10 [Source:HGNC Symbol;Acc:HGNC:23605]	-1.10388	0.00898589	0.0370123	DOWN
ENSG00000257802	AC089984.2	MRS2 magnesium homeostasis factor homolog (S. cerevisiae) (MRS2) pseudogene	-1.10393	0.000902939	0.00593302	DOWN
ENSG00000234807	LINC01135	long intergenic non-protein coding RNA 1135 [Source:HGNC Symbol;Acc:HGNC:49450]	-1.10425	0.000112126	0.00109392	DOWN
ENSG00000275395	FCGBP	Fc fragment of IgG binding protein [Source:HGNC Symbol;Acc:HGNC:13572]	-1.10441	1.45577e-05	0.000204246	DOWN
ENSG00000163701	IL17RE	interleukin 17 receptor E [Source:HGNC Symbol;Acc:HGNC:18439]	-1.10468	2.81113e-07	7.57809e-06	DOWN
ENSG00000105538	RASIP1	Ras interacting protein 1 [Source:HGNC Symbol;Acc:HGNC:24716]	-1.10564	0.00263462	0.0140269	DOWN
ENSG00000142233	NTN5	netrin 5 [Source:HGNC Symbol;Acc:HGNC:25208]	-1.10596	3.5706e-07	9.22267e-06	DOWN
ENSG00000257242	LINC01619	long intergenic non-protein coding RNA 1619 [Source:HGNC Symbol;Acc:HGNC:27409]	-1.10604	7.55557e-09	3.70178e-07	DOWN
ENSG00000050628	PTGER3	prostaglandin E receptor 3 [Source:HGNC Symbol;Acc:HGNC:9595]	-1.10605	0.00143429	0.00860053	DOWN
ENSG00000231705	AL451069.2	novel transcript	-1.10743	0.00105337	0.00672113	DOWN
ENSG00000196421	C20orf204	chromosome 20 open reading frame 204 [Source:HGNC Symbol;Acc:HGNC:27655]	-1.1081	8.03788e-08	2.7004e-06	DOWN
ENSG00000228106	AL392172.1	dispatched RND transporter family member 1 [Source:NCBI gene;Acc:84976]	-1.10815	1.60741e-08	7.02511e-07	DOWN
ENSG00000171695	LKAAEAR1	LKAAEAR motif containing 1 [Source:HGNC Symbol;Acc:HGNC:33718]	-1.11014	0.000134962	0.00127784	DOWN
ENSG00000266910	AC008507.1	TAF9 RNA polymerase II, TATA box binding protein (TBP)-associated factor, 32kDa (TAF9) pseudogene	-1.11085	9.4938e-07	2.14092e-05	DOWN
ENSG00000186628	FSD2	fibronectin type III and SPRY domain containing 2 [Source:HGNC Symbol;Acc:HGNC:18024]	-1.11111	0.00880223	0.0363893	DOWN
ENSG00000248367	AC008610.1	novel transcript	-1.11122	2.93055e-05	0.000363091	DOWN
ENSG00000172247	C1QTNF4	C1q and TNF related 4 [Source:HGNC Symbol;Acc:HGNC:14346]	-1.11129	0.000542771	0.00394311	DOWN
ENSG00000184058	TBX1	T-box 1 [Source:HGNC Symbol;Acc:HGNC:11592]	-1.11168	0.00157395	0.00927135	DOWN
ENSG00000272264	AC009686.2	novel transcript	-1.11216	0.00102995	0.00661099	DOWN
ENSG00000118298	CA14	carbonic anhydrase 14 [Source:HGNC Symbol;Acc:HGNC:1372]	-1.1125	7.7502e-07	1.80203e-05	DOWN
ENSG00000188996	HUS1B	HUS1 checkpoint clamp component B [Source:HGNC Symbol;Acc:HGNC:16485]	-1.11259	2.71426e-07	7.32493e-06	DOWN
ENSG00000283498	MIR1244-2	microRNA 1244-2 [Source:HGNC Symbol;Acc:HGNC:38321]	-1.11269	1.27777e-05	0.000183762	DOWN
ENSG00000199370	RF00012		-1.11308	0.00468941	0.0221829	DOWN
ENSG00000271380	AL451085.2	uncharacterized LOC101928120 [Source:NCBI gene;Acc:101928120]	-1.11324	2.94899e-05	0.000365009	DOWN
ENSG00000158639	PAGE5	PAGE family member 5 [Source:HGNC Symbol;Acc:HGNC:29992]	-1.11376	0.00872911	0.0362022	DOWN
ENSG00000263934	SNORD3A	small nucleolar RNA, C/D box 3A [Source:HGNC Symbol;Acc:HGNC:33189]	-1.11429	0.00827206	0.0347322	DOWN
ENSG00000243853	ALDH7A1P3	aldehyde dehydrogenase 7 family member A1 pseudogene 3 [Source:HGNC Symbol;Acc:HGNC:880]	-1.11469	0.00875244	0.0362688	DOWN
ENSG00000272990	AC084036.1	novel transcript, antisense to KCNAB1	-1.11477	8.63643e-06	0.000133621	DOWN
ENSG00000235576	LINC01871	long intergenic non-protein coding RNA 1871 [Source:HGNC Symbol;Acc:HGNC:52690]	-1.11493	7.30113e-05	0.00076947	DOWN
ENSG00000152969	JAKMIP1	janus kinase and microtubule interacting protein 1 [Source:HGNC Symbol;Acc:HGNC:26460]	-1.11519	3.65547e-06	6.56947e-05	DOWN
ENSG00000273455	AC072039.2	novel transcript, antisense to PPP2R3A	-1.11532	0.00871691	0.0361638	DOWN
ENSG00000266378	AC005224.3	novel transcript	-1.11683	0.00348695	0.0175185	DOWN
ENSG00000275228	AC024257.5	novel transcript	-1.1169	0.00404426	0.0197167	DOWN
ENSG00000199906	RNU5B-2P	RNA, U5B small nuclear 2, pseudogene [Source:HGNC Symbol;Acc:HGNC:34182]	-1.11698	2.81408e-06	5.29635e-05	DOWN
ENSG00000255384	AP001267.2	novel transcript	-1.11741	0.00855562	0.0356203	DOWN
ENSG00000197540	GZMM	granzyme M [Source:HGNC Symbol;Acc:HGNC:4712]	-1.11999	3.08162e-06	5.74297e-05	DOWN
ENSG00000205611	LINC01597	long intergenic non-protein coding RNA 1597 [Source:HGNC Symbol;Acc:HGNC:51594]	-1.12066	0.00380934	0.0187828	DOWN
ENSG00000179846	NKPD1	NTPase KAP family P-loop domain containing 1 [Source:HGNC Symbol;Acc:HGNC:24739]	-1.12157	1.57684e-06	3.24475e-05	DOWN
ENSG00000270140	AC005520.3	novel transcript	-1.12186	0.00832987	0.0348567	DOWN
ENSG00000264812	AC132938.2	novel transcript, sense intronic C17orf101	-1.12274	0.000317546	0.0025533	DOWN
ENSG00000278627	AC005962.1	novel transcript, antisense to EPX	-1.12344	0.00219965	0.0121839	DOWN
ENSG00000129951	PLPPR3	phospholipid phosphatase related 3 [Source:HGNC Symbol;Acc:HGNC:23497]	-1.12426	4.31505e-05	0.000498809	DOWN
ENSG00000159685	CHCHD6	coiled-coil-helix-coiled-coil-helix domain containing 6 [Source:HGNC Symbol;Acc:HGNC:28184]	-1.1244	4.66123e-07	1.16498e-05	DOWN
ENSG00000244486	SCARF2	scavenger receptor class F member 2 [Source:HGNC Symbol;Acc:HGNC:19869]	-1.12509	7.08526e-09	3.51318e-07	DOWN
ENSG00000233538	AC017104.3	novel transcript	-1.12533	0.000854463	0.0056856	DOWN
ENSG00000211844	TRAJ45	T cell receptor alpha joining 45 [Source:HGNC Symbol;Acc:HGNC:12076]	-1.12577	0.00779936	0.033148	DOWN
ENSG00000196876	SCN8A	sodium voltage-gated channel alpha subunit 8 [Source:HGNC Symbol;Acc:HGNC:10596]	-1.12595	4.12644e-07	1.05045e-05	DOWN
ENSG00000235319	AC012360.1	novel transcript	-1.12604	0.00787259	0.0333845	DOWN
ENSG00000245869	AP004609.1	novel transcript, antisense to CXCR5	-1.12711	2.51993e-05	0.000321408	DOWN
ENSG00000229119	AC026403.1	60S acidic ribosomal protein (RPLP0) pseudogene	-1.1276	3.31966e-05	0.000401825	DOWN
ENSG00000272366	AL158211.3	novel transcript	-1.12801	0.00250207	0.013484	DOWN
ENSG00000279845	AC097372.3	TEC	-1.12844	0.00194659	0.0110601	DOWN
ENSG00000126838	PZP	PZP, alpha-2-macroglobulin like [Source:HGNC Symbol;Acc:HGNC:9750]	-1.12898	2.25276e-06	4.40089e-05	DOWN
ENSG00000117215	PLA2G2D	phospholipase A2 group IID [Source:HGNC Symbol;Acc:HGNC:9033]	-1.12899	0.00229619	0.0125972	DOWN
ENSG00000225163	LINC00618	long intergenic non-protein coding RNA 618 [Source:HGNC Symbol;Acc:HGNC:20110]	-1.12973	0.000705224	0.00486292	DOWN
ENSG00000199082	MIR342	microRNA 342 [Source:HGNC Symbol;Acc:HGNC:31778]	-1.12991	0.00620756	0.0277229	DOWN
ENSG00000267053	AC012617.1	uncharacterized LOC100134317 [Source:NCBI gene;Acc:100134317]	-1.12992	0.00657104	0.0290422	DOWN
ENSG00000166682	TMPRSS5	transmembrane serine protease 5 [Source:HGNC Symbol;Acc:HGNC:14908]	-1.13039	2.31646e-08	9.53339e-07	DOWN
ENSG00000160282	FTCD	formimidoyltransferase cyclodeaminase [Source:HGNC Symbol;Acc:HGNC:3974]	-1.13077	0.000597894	0.00425961	DOWN
ENSG00000101400	SNTA1	syntrophin alpha 1 [Source:HGNC Symbol;Acc:HGNC:11167]	-1.13138	4.14698e-10	3.10307e-08	DOWN
ENSG00000075035	WSCD2	WSC domain containing 2 [Source:HGNC Symbol;Acc:HGNC:29117]	-1.1314	0.00491413	0.0229994	DOWN
ENSG00000234199	LINC01191	long intergenic non-protein coding RNA 1191 [Source:HGNC Symbol;Acc:HGNC:49595]	-1.13154	0.00153364	0.00907268	DOWN
ENSG00000116141	MARK1	microtubule affinity regulating kinase 1 [Source:HGNC Symbol;Acc:HGNC:6896]	-1.13275	0.00771969	0.0328718	DOWN
ENSG00000182586	LINC00334	long intergenic non-protein coding RNA 334 [Source:HGNC Symbol;Acc:HGNC:16425]	-1.13314	0.000775511	0.00524937	DOWN
ENSG00000270765	GAS2L2	growth arrest specific 2 like 2 [Source:HGNC Symbol;Acc:HGNC:24846]	-1.13324	0.00480362	0.0226107	DOWN
ENSG00000125657	TNFSF9	TNF superfamily member 9 [Source:HGNC Symbol;Acc:HGNC:11939]	-1.13346	0.000130071	0.00123865	DOWN
ENSG00000105708	ZNF14	zinc finger protein 14 [Source:HGNC Symbol;Acc:HGNC:12924]	-1.13389	1.49999e-09	9.44878e-08	DOWN
ENSG00000104941	RSPH6A	radial spoke head 6 homolog A [Source:HGNC Symbol;Acc:HGNC:14241]	-1.13423	0.00758515	0.0323781	DOWN
ENSG00000257231	DYNLL1P4	dynein light chain LC8-type 1 pseudogene 4 [Source:HGNC Symbol;Acc:HGNC:49655]	-1.13549	0.00366747	0.0182362	DOWN
ENSG00000148362	PAXX	PAXX, non-homologous end joining factor [Source:HGNC Symbol;Acc:HGNC:27849]	-1.1355	1.73436e-06	3.53822e-05	DOWN
ENSG00000163599	CTLA4	cytotoxic T-lymphocyte associated protein 4 [Source:HGNC Symbol;Acc:HGNC:2505]	-1.13567	5.57605e-09	2.87452e-07	DOWN
ENSG00000170486	KRT72	keratin 72 [Source:HGNC Symbol;Acc:HGNC:28932]	-1.13701	0.00118265	0.00736338	DOWN
ENSG00000170484	KRT74	keratin 74 [Source:HGNC Symbol;Acc:HGNC:28929]	-1.13776	0.00398754	0.0194863	DOWN
ENSG00000272763	AC103702.2	novel transcript	-1.13805	0.000447296	0.00336981	DOWN
ENSG00000237101	AC092809.4	uncharacterized LOC101927164 [Source:NCBI gene;Acc:101927164]	-1.13898	0.00430335	0.0207354	DOWN
ENSG00000251532	AC091849.2	novel transcript	-1.13939	0.00700333	0.030532	DOWN
ENSG00000275191	AC007497.1	novel transcript, sense intronic to RPGRIP1L	-1.13963	0.00631082	0.028073	DOWN
ENSG00000273038	AL365203.2	novel transcript	-1.14026	2.97778e-08	1.17912e-06	DOWN
ENSG00000198454	PRR31	proline rich 31 [Source:HGNC Symbol;Acc:HGNC:18147]	-1.14048	0.00211646	0.0118159	DOWN
ENSG00000226329	AC005682.1	solute carrier family 40 (iron-regulated transporter), member 1 (SLC40A1) pseudogene	-1.14203	1.9982e-05	0.000266711	DOWN
ENSG00000243181	AC087343.1	ribosomal protein L21 (RPl21) pseudogene	-1.14222	0.000770308	0.00522741	DOWN
ENSG00000244086	AC110749.1	ribosomal protein S20 pseudogene 35	-1.14227	0.00286245	0.0149656	DOWN
ENSG00000267388	AF038458.2	novel transcript	-1.14228	0.00713628	0.0309586	DOWN
ENSG00000284707	AC079781.5	novel transcript	-1.14236	4.23912e-11	4.42866e-09	DOWN
ENSG00000243795	LINC02044	long intergenic non-protein coding RNA 2044 [Source:HGNC Symbol;Acc:HGNC:52884]	-1.14358	0.0015683	0.00924794	DOWN
ENSG00000172058	SERF1A	small EDRK-rich factor 1A [Source:HGNC Symbol;Acc:HGNC:10755]	-1.14394	0.000427797	0.00325735	DOWN
ENSG00000163040	CCDC74A	coiled-coil domain containing 74A [Source:HGNC Symbol;Acc:HGNC:25197]	-1.14416	0.000879641	0.00582176	DOWN
ENSG00000201239	RF00019		-1.14448	0.00243731	0.01321	DOWN
ENSG00000256128	LINC00944	long intergenic non-protein coding RNA 944 [Source:HGNC Symbol;Acc:HGNC:48640]	-1.14452	2.08091e-08	8.64012e-07	DOWN
ENSG00000234311	AL451069.3	novel transcript	-1.14534	0.00476202	0.0224534	DOWN
ENSG00000198590	C3orf35	chromosome 3 open reading frame 35 [Source:HGNC Symbol;Acc:HGNC:24082]	-1.14582	1.04665e-07	3.3544e-06	DOWN
ENSG00000272988	AC022392.1	novel transcript	-1.14608	0.0022933	0.0125869	DOWN
ENSG00000184515	BEX5	brain expressed X-linked 5 [Source:HGNC Symbol;Acc:HGNC:27990]	-1.14626	3.28197e-06	6.02892e-05	DOWN
ENSG00000225828	FAM229A	family with sequence similarity 229 member A [Source:HGNC Symbol;Acc:HGNC:44652]	-1.14782	9.31506e-08	3.05467e-06	DOWN
ENSG00000213757	AC020898.1	ribosomal protein S3A (RPS3A) pseudogene	-1.14797	0.00112633	0.00707337	DOWN
ENSG00000106992	AK1	adenylate kinase 1 [Source:HGNC Symbol;Acc:HGNC:361]	-1.14841	7.51573e-09	3.68958e-07	DOWN
ENSG00000261773	AC244090.2	novel transcript, overlapping to FAM3A	-1.1491	0.00122154	0.00755412	DOWN
ENSG00000163126	ANKRD23	ankyrin repeat domain 23 [Source:HGNC Symbol;Acc:HGNC:24470]	-1.14925	4.9024e-10	3.60283e-08	DOWN
ENSG00000154645	CHODL	chondrolectin [Source:HGNC Symbol;Acc:HGNC:17807]	-1.14943	0.000895454	0.00589639	DOWN
ENSG00000267655	AC125437.1	novel transcript, sense intronic to ATP9B	-1.14992	0.000796587	0.00535736	DOWN
ENSG00000176490	DIRAS1	DIRAS family GTPase 1 [Source:HGNC Symbol;Acc:HGNC:19127]	-1.15002	9.86419e-05	0.000988143	DOWN
ENSG00000227920	AL353597.1	novel transcript	-1.15138	5.83059e-05	0.000641599	DOWN
ENSG00000262049	AC139530.1	novel transcript, antisense to HGS	-1.15141	2.51079e-07	6.902e-06	DOWN
ENSG00000196408	NOXO1	NADPH oxidase organizer 1 [Source:HGNC Symbol;Acc:HGNC:19404]	-1.15183	0.00255614	0.0136976	DOWN
ENSG00000188011	RTP5	receptor transporter protein 5 (putative) [Source:HGNC Symbol;Acc:HGNC:26585]	-1.15256	7.15497e-06	0.000114726	DOWN
ENSG00000275897	AC021491.4	novel transcript	-1.15257	0.00483013	0.0227095	DOWN
ENSG00000272899	ATP6V1FNB	ATP6V1F neighbor [Source:HGNC Symbol;Acc:HGNC:52392]	-1.1531	7.13613e-08	2.46107e-06	DOWN
ENSG00000272192	AC100812.1	novel transcript	-1.15346	0.0056146	0.0255843	DOWN
ENSG00000174171	AC020659.1	novel transcript, antisense to SPTBN5	-1.15465	1.62378e-05	0.000225765	DOWN
ENSG00000262001	DLGAP1-AS2	DLGAP1 antisense RNA 2 [Source:HGNC Symbol;Acc:HGNC:28146]	-1.15554	2.03123e-09	1.22633e-07	DOWN
ENSG00000244219	TMEM225B	transmembrane protein 225B [Source:HGNC Symbol;Acc:HGNC:53075]	-1.1563	0.000879311	0.00582113	DOWN
ENSG00000217130	AL139100.1	ribosomal protein S10 (RPS10) pseudogene	-1.15832	0.00469638	0.022199	DOWN
ENSG00000270379	HEATR9	HEAT repeat containing 9 [Source:HGNC Symbol;Acc:HGNC:26548]	-1.15838	4.39502e-10	3.27874e-08	DOWN
ENSG00000272832	AC022296.3	novel transcript	-1.15903	0.00487506	0.0228642	DOWN
ENSG00000171877	FRMD5	FERM domain containing 5 [Source:HGNC Symbol;Acc:HGNC:28214]	-1.1591	0.000280415	0.00230502	DOWN
ENSG00000152076	CCDC74B	coiled-coil domain containing 74B [Source:HGNC Symbol;Acc:HGNC:25267]	-1.15921	0.00608052	0.0272547	DOWN
ENSG00000205209	SCGB2B2	secretoglobin family 2B member 2 [Source:HGNC Symbol;Acc:HGNC:27616]	-1.16041	0.000365516	0.00287168	DOWN
ENSG00000086967	MYBPC2	myosin binding protein C, fast type [Source:HGNC Symbol;Acc:HGNC:7550]	-1.16267	1.92755e-05	0.000259477	DOWN
ENSG00000141448	GATA6	GATA binding protein 6 [Source:HGNC Symbol;Acc:HGNC:4174]	-1.16293	0.00224313	0.0123582	DOWN
ENSG00000272158	AL139022.2	novel transcript, antisense to CHURC1-FNTB	-1.16298	0.005743	0.0260251	DOWN
ENSG00000258534	AL132712.1	novel transcript	-1.16314	0.000276424	0.00228057	DOWN
ENSG00000277998	AC107075.1	eukaryotic translation initiation factor 3, subunit E (EIF3E) pseudogene	-1.1638	0.00198988	0.011262	DOWN
ENSG00000108961	RANGRF	RAN guanine nucleotide release factor [Source:HGNC Symbol;Acc:HGNC:17679]	-1.16431	3.03766e-05	0.00037355	DOWN
ENSG00000276853	AC026124.2	novel transcript, sense intronic to LEMD3	-1.16492	3.71328e-06	6.65882e-05	DOWN
ENSG00000274591	AC025031.3	novel transcript, sense intronic to SLC38A1	-1.16518	0.00359305	0.0179239	DOWN
ENSG00000224631	RPS27AP16	ribosomal protein S27a pseudogene 16 [Source:HGNC Symbol;Acc:HGNC:36855]	-1.16612	2.38984e-07	6.60833e-06	DOWN
ENSG00000128285	MCHR1	melanin concentrating hormone receptor 1 [Source:HGNC Symbol;Acc:HGNC:4479]	-1.16617	0.0020311	0.0114429	DOWN
ENSG00000272795	AC126283.1	novel transcript	-1.16708	0.00567403	0.0257885	DOWN
ENSG00000272702	AC010913.1	novel transcript	-1.16715	0.00485859	0.0228182	DOWN
ENSG00000162496	DHRS3	dehydrogenase/reductase 3 [Source:HGNC Symbol;Acc:HGNC:17693]	-1.16718	1.53956e-08	6.80076e-07	DOWN
ENSG00000271576	AL359504.2	novel transcript	-1.16824	2.60008e-08	1.05947e-06	DOWN
ENSG00000273450	AL139124.1	novel transcript, antisense to PLCE1	-1.16851	0.00241825	0.0131268	DOWN
ENSG00000158525	CPA5	carboxypeptidase A5 [Source:HGNC Symbol;Acc:HGNC:15722]	-1.16994	0.00318084	0.01628	DOWN
ENSG00000272420	AL513477.2	novel transcript, sense intronic to MORN1	-1.17047	0.000108543	0.0010658	DOWN
ENSG00000219133	AL592114.1	ribosomal protein L21 (RPL21) pseudogene	-1.17084	0.00169912	0.00986979	DOWN
ENSG00000228278	ORM2	orosomucoid 2 [Source:HGNC Symbol;Acc:HGNC:8499]	-1.17149	2.89296e-07	7.74793e-06	DOWN
ENSG00000285581	AC091196.1	novel transcript	-1.17283	0.00330658	0.0167589	DOWN
ENSG00000198467	TPM2	tropomyosin 2 [Source:HGNC Symbol;Acc:HGNC:12011]	-1.17286	3.54182e-07	9.17715e-06	DOWN
ENSG00000115523	GNLY	granulysin [Source:HGNC Symbol;Acc:HGNC:4414]	-1.17327	4.1401e-07	1.05176e-05	DOWN
ENSG00000161249	DMKN	dermokine [Source:HGNC Symbol;Acc:HGNC:25063]	-1.17649	2.28426e-05	0.000296185	DOWN
ENSG00000124614	RPS10	ribosomal protein S10 [Source:HGNC Symbol;Acc:HGNC:10383]	-1.17787	2.39022e-09	1.39971e-07	DOWN
ENSG00000104899	AMH	anti-Mullerian hormone [Source:HGNC Symbol;Acc:HGNC:464]	-1.1786	0.000834342	0.00557575	DOWN
ENSG00000183292	PRSS40A	serine protease 40A [Source:HGNC Symbol;Acc:HGNC:37319]	-1.17899	0.00319152	0.0163164	DOWN
ENSG00000227615	AP001324.1	ribosomal protein S12 (RPS12) pseudogene	-1.18015	0.000100449	0.00100258	DOWN
ENSG00000109758	HGFAC	HGF activator [Source:HGNC Symbol;Acc:HGNC:4894]	-1.18204	0.00405557	0.0197523	DOWN
ENSG00000273456	AC064836.3	novel transcript	-1.18234	1.63369e-05	0.000226861	DOWN
ENSG00000180279	LINC01869	long intergenic non-protein coding RNA 1869 [Source:HGNC Symbol;Acc:HGNC:25050]	-1.18303	0.00128124	0.00785251	DOWN
ENSG00000089692	LAG3	lymphocyte activating 3 [Source:HGNC Symbol;Acc:HGNC:6476]	-1.18308	7.80999e-07	1.81252e-05	DOWN
ENSG00000225527	AL450384.1	novel transcript	-1.18435	0.00431181	0.0207628	DOWN
ENSG00000250536	ABHD17AP3	abhydrolase domain containing 17A pseudogene 3 [Source:HGNC Symbol;Acc:HGNC:34041]	-1.18508	0.0045172	0.0215376	DOWN
ENSG00000260645	AL359715.2	novel transcript	-1.18631	0.000185875	0.00165697	DOWN
ENSG00000236542	MED28P7	mediator complex subunit 28 pseudogene 7 [Source:HGNC Symbol;Acc:HGNC:45084]	-1.18645	0.00516817	0.0239747	DOWN
ENSG00000148600	CDHR1	cadherin related family member 1 [Source:HGNC Symbol;Acc:HGNC:14550]	-1.18683	2.86196e-10	2.30949e-08	DOWN
ENSG00000246366	LACTB2-AS1	LACTB2 antisense RNA 1 [Source:HGNC Symbol;Acc:HGNC:27841]	-1.1878	4.90666e-07	1.22014e-05	DOWN
ENSG00000111834	RSPH4A	radial spoke head component 4A [Source:HGNC Symbol;Acc:HGNC:21558]	-1.18974	2.33445e-06	4.54251e-05	DOWN
ENSG00000243964	RPL23AP65	ribosomal protein L23a pseudogene 65 [Source:HGNC Symbol;Acc:HGNC:36289]	-1.18984	0.00495179	0.0231449	DOWN
ENSG00000221946	FXYD7	FXYD domain containing ion transport regulator 7 [Source:HGNC Symbol;Acc:HGNC:4034]	-1.19086	7.67182e-09	3.74451e-07	DOWN
ENSG00000164556	FAM183BP	family with sequence similarity 183 member B, pseudogene [Source:HGNC Symbol;Acc:HGNC:34511]	-1.19112	0.00069334	0.00479709	DOWN
ENSG00000224184	MIR3681HG	MIR3681 host gene [Source:HGNC Symbol;Acc:HGNC:52001]	-1.19294	0.00452599	0.021567	DOWN
ENSG00000261433	AC002347.1	novel transcript	-1.19443	0.00207399	0.0116156	DOWN
ENSG00000229605	RPL21P93	ribosomal protein L21 pseudogene 93 [Source:HGNC Symbol;Acc:HGNC:35646]	-1.19514	0.000863682	0.00573612	DOWN
ENSG00000259335	HNRNPMP1	heterogeneous nuclear ribonucleoprotein M pseudogene 1 [Source:HGNC Symbol;Acc:HGNC:48745]	-1.19657	0.00478383	0.022539	DOWN
ENSG00000179477	ALOX12B	arachidonate 12-lipoxygenase, 12R type [Source:HGNC Symbol;Acc:HGNC:430]	-1.19886	0.00287575	0.0150161	DOWN
ENSG00000272217	AL645940.1	uncharacterized LOC105375022 [Source:NCBI gene;Acc:105375022]	-1.19917	9.28556e-05	0.000938169	DOWN
ENSG00000228314	CYP4F29P	cytochrome P450 family 4 subfamily F member 29, pseudogene [Source:HGNC Symbol;Acc:HGNC:2647]	-1.20242	0.0018085	0.0104012	DOWN
ENSG00000151631	AKR1C6P	aldo-keto reductase family 1 member C6, pseudogene [Source:HGNC Symbol;Acc:HGNC:44680]	-1.20339	0.00458514	0.0218068	DOWN
ENSG00000266473	AC007448.3	novel transcript	-1.20362	6.18531e-05	0.000676112	DOWN
ENSG00000172867	KRT2	keratin 2 [Source:HGNC Symbol;Acc:HGNC:6439]	-1.20387	0.000144415	0.00134806	DOWN
ENSG00000229891	LINC01315	long intergenic non-protein coding RNA 1315 [Source:HGNC Symbol;Acc:HGNC:50513]	-1.20765	0.000342624	0.00271952	DOWN
ENSG00000236498	AC107081.2	novel transcript	-1.20785	1.49577e-07	4.46615e-06	DOWN
ENSG00000223692	DIP2A-IT1	DIP2A intronic transcript 1 [Source:HGNC Symbol;Acc:HGNC:41430]	-1.21134	0.000173501	0.00156474	DOWN
ENSG00000177369	FLJ40194	uncharacterized FLJ40194 [Source:NCBI gene;Acc:124871]	-1.21199	0.00115337	0.00721019	DOWN
ENSG00000200534	SNORA33	small nucleolar RNA, H/ACA box 33 [Source:HGNC Symbol;Acc:HGNC:32623]	-1.21224	1.18631e-06	2.57413e-05	DOWN
ENSG00000130649	CYP2E1	cytochrome P450 family 2 subfamily E member 1 [Source:HGNC Symbol;Acc:HGNC:2631]	-1.21356	3.28201e-05	0.000398635	DOWN
ENSG00000237575	PYY2	peptide YY 2 (pseudogene) [Source:HGNC Symbol;Acc:HGNC:9749]	-1.21427	0.00039278	0.00304327	DOWN
ENSG00000211707	TRBV7-1	T cell receptor beta variable 7-1 (non-functional) [Source:HGNC Symbol;Acc:HGNC:12235]	-1.21525	0.00210908	0.0117854	DOWN
ENSG00000220842	RPL21P16	ribosomal protein L21 pseudogene 16 [Source:HGNC Symbol;Acc:HGNC:31396]	-1.21686	6.18594e-06	0.000101427	DOWN
ENSG00000065361	ERBB3	erb-b2 receptor tyrosine kinase 3 [Source:HGNC Symbol;Acc:HGNC:3431]	-1.21887	0.00052749	0.00385364	DOWN
ENSG00000244119	PDCL3P4	phosducin-like 3 pseudogene 4 [Source:HGNC Symbol;Acc:HGNC:44505]	-1.21961	2.68071e-09	1.53584e-07	DOWN
ENSG00000266983	AC011444.1	uncharacterized LOC100128568 [Source:NCBI gene;Acc:100128568]	-1.22005	1.87379e-05	0.000253671	DOWN
ENSG00000276704	AL442067.2	novel transcript, sense intronic to RAP2A	-1.22052	0.0010314	0.00661775	DOWN
ENSG00000235065	RPL24P2	ribosomal protein L24 pseudogene 2 [Source:HGNC Symbol;Acc:HGNC:16597]	-1.22117	0.000504386	0.00371231	DOWN
ENSG00000212607	SNORA3B	small nucleolar RNA, H/ACA box 3B [Source:HGNC Symbol;Acc:HGNC:32638]	-1.22138	2.10374e-05	0.000276612	DOWN
ENSG00000271420	AL109936.2	novel transcript	-1.22147	0.00205643	0.0115408	DOWN
ENSG00000158458	NRG2	neuregulin 2 [Source:HGNC Symbol;Acc:HGNC:7998]	-1.22155	0.00114694	0.00717724	DOWN
ENSG00000273565	AL691403.2	novel transcript	-1.22166	0.00142183	0.00854031	DOWN
ENSG00000233493	TMEM238	transmembrane protein 238 [Source:HGNC Symbol;Acc:HGNC:40042]	-1.22262	8.24012e-05	0.000849813	DOWN
ENSG00000259015	AL442663.4	chromosome 17 open reading frame 98 (C17orf98) pseudogene	-1.22327	0.000102384	0.00101655	DOWN
ENSG00000007264	MATK	megakaryocyte-associated tyrosine kinase [Source:HGNC Symbol;Acc:HGNC:6906]	-1.22397	3.22365e-08	1.25554e-06	DOWN
ENSG00000284505	LYNX1-SLURP2	LYNX1-SLURP2 readthrough [Source:HGNC Symbol;Acc:HGNC:52291]	-1.22465	0.00387913	0.0190394	DOWN
ENSG00000232573	RPL3P4	ribosomal protein L3 pseudogene 4 [Source:HGNC Symbol;Acc:HGNC:19805]	-1.22541	0.000175305	0.00157756	DOWN
ENSG00000182272	B4GALNT4	beta-1,4-N-acetyl-galactosaminyltransferase 4 [Source:HGNC Symbol;Acc:HGNC:26315]	-1.22576	5.8231e-05	0.000641346	DOWN
ENSG00000261707	AC092134.1	novel transcript, antisense to NUDT7	-1.22687	0.00193676	0.0110144	DOWN
ENSG00000270832	AC092120.2	cytidine monophosphate (UMP-CMP) kinase 1, cytosolic (CMPK1) pseudogene	-1.22767	0.000207658	0.00182202	DOWN
ENSG00000211642	IGLV10-54	immunoglobulin lambda variable 10-54 [Source:HGNC Symbol;Acc:HGNC:5884]	-1.22791	0.000837496	0.0055938	DOWN
ENSG00000174898	CATSPERD	cation channel sperm associated auxiliary subunit delta [Source:HGNC Symbol;Acc:HGNC:28598]	-1.22832	0.00362301	0.0180478	DOWN
ENSG00000122026	RPL21	ribosomal protein L21 [Source:HGNC Symbol;Acc:HGNC:10313]	-1.22909	7.83415e-07	1.81642e-05	DOWN
ENSG00000186352	ANKRD37	ankyrin repeat domain 37 [Source:HGNC Symbol;Acc:HGNC:29593]	-1.22949	2.75528e-09	1.57127e-07	DOWN
ENSG00000211765	TRBJ2-2	T cell receptor beta joining 2-2 [Source:HGNC Symbol;Acc:HGNC:12169]	-1.23124	7.59176e-06	0.000120323	DOWN
ENSG00000260196	AC124798.1	antisense to KCNJ11 and overlapping to a novel gene	-1.23243	2.03457e-05	0.000270251	DOWN
ENSG00000132329	RAMP1	receptor activity modifying protein 1 [Source:HGNC Symbol;Acc:HGNC:9843]	-1.23462	0.000922507	0.0060375	DOWN
ENSG00000265752	AC010754.1	novel transcript	-1.2354	0.0012327	0.00760406	DOWN
ENSG00000250662	HNRNPKP5	heterogeneous nuclear ribonucleoprotein K pseudogene 5 [Source:HGNC Symbol;Acc:HGNC:42378]	-1.23585	0.00266369	0.0141472	DOWN
ENSG00000258794	DUX4L27	double homeobox 4 like 27 [Source:HGNC Symbol;Acc:HGNC:50808]	-1.23798	0.00324584	0.0165359	DOWN
ENSG00000105427	CNFN	cornifelin [Source:HGNC Symbol;Acc:HGNC:30183]	-1.23873	3.43501e-05	0.000412954	DOWN
ENSG00000240087	RPSAP12	ribosomal protein SA pseudogene 12 [Source:HGNC Symbol;Acc:HGNC:6504]	-1.23892	2.4597e-05	0.000315027	DOWN
ENSG00000175906	ARL4D	ADP ribosylation factor like GTPase 4D [Source:HGNC Symbol;Acc:HGNC:656]	-1.24002	6.91618e-08	2.39582e-06	DOWN
ENSG00000236844	AC069213.3	ribosomal protein L24 (RPL24) pseudogene	-1.24042	0.00331617	0.0168017	DOWN
ENSG00000169583	CLIC3	chloride intracellular channel 3 [Source:HGNC Symbol;Acc:HGNC:2064]	-1.24085	2.55646e-05	0.000325563	DOWN
ENSG00000284128	AP000356.3	breakpoint cluster region pseudogene 3	-1.24087	0.000725533	0.00497567	DOWN
ENSG00000260708	AL118516.1	novel transcript, antisense to TBC1D22A	-1.24326	1.15133e-06	2.50704e-05	DOWN
ENSG00000235790	AC114488.2	novel transcript, antisense to COL16A1	-1.24402	0.000649433	0.00454677	DOWN
ENSG00000258613	RPL21P7	ribosomal protein L21 pseudogene 7 [Source:HGNC Symbol;Acc:HGNC:19772]	-1.24436	0.00308476	0.015899	DOWN
ENSG00000233654	AC108047.1	novel transcript	-1.24483	0.000125434	0.00120145	DOWN
ENSG00000225573	RPL35P5	ribosomal protein L35 pseudogene 5 [Source:HGNC Symbol;Acc:HGNC:36955]	-1.24586	0.0026322	0.0140201	DOWN
ENSG00000213089	PDCL3P5	phosducin-like 3 pseudogene 5 [Source:HGNC Symbol;Acc:HGNC:44506]	-1.24623	0.00336097	0.0169858	DOWN
ENSG00000279489	AL355377.2	tec	-1.24792	0.0033038	0.0167483	DOWN
ENSG00000141744	PNMT	phenylethanolamine N-methyltransferase [Source:HGNC Symbol;Acc:HGNC:9160]	-1.24987	3.81384e-06	6.7853e-05	DOWN
ENSG00000166592	RRAD	RRAD, Ras related glycolysis inhibitor and calcium channel regulator [Source:HGNC Symbol;Acc:HGNC:10446]	-1.25227	3.57573e-05	0.000427375	DOWN
ENSG00000236213	AC006369.1	novel transcript	-1.2525	1.22869e-09	7.88052e-08	DOWN
ENSG00000230701	FBXW4P1	F-box and WD repeat domain containing 4 pseudogene 1 [Source:HGNC Symbol;Acc:HGNC:13609]	-1.25256	1.08263e-06	2.39547e-05	DOWN
ENSG00000277654	AC087633.2	NOP53 ribosome biogenesis factor pseudogene [Source:NCBI gene;Acc:440311]	-1.25286	0.00321559	0.0164055	DOWN
ENSG00000211829	TRDC	T cell receptor delta constant [Source:HGNC Symbol;Acc:HGNC:12253]	-1.25424	1.48052e-06	3.09085e-05	DOWN
ENSG00000279527	AC073592.7	novel transcript	-1.2547	0.00315603	0.0161718	DOWN
ENSG00000261575	AC005829.1	C17orf58 pseudogene	-1.25522	0.00085266	0.00567589	DOWN
ENSG00000062524	LTK	leukocyte receptor tyrosine kinase [Source:HGNC Symbol;Acc:HGNC:6721]	-1.25571	2.89145e-09	1.62639e-07	DOWN
ENSG00000279168	AC105052.4	novel transcript, sense overlapping POLR2J2, UPK3BL and RASA4	-1.25642	8.00228e-05	0.000829068	DOWN
ENSG00000133937	GSC	goosecoid homeobox [Source:HGNC Symbol;Acc:HGNC:4612]	-1.25665	0.00157595	0.00927869	DOWN
ENSG00000275927	AC009152.1	novel transcript, sense intronic to XYLT1	-1.2576	1.04889e-05	0.000156592	DOWN
ENSG00000283697	HSFX3	heat shock transcription factor family, X-linked member 3 [Source:HGNC Symbol;Acc:HGNC:52395]	-1.25803	0.00274255	0.014452	DOWN
ENSG00000277879	AL391988.1	novel transcript, antisense to SLC18A2	-1.25813	3.15658e-06	5.85175e-05	DOWN
ENSG00000270035	AL359881.2	novel transcript	-1.25823	0.00308622	0.0159014	DOWN
ENSG00000276250	AC127024.6	novel transcript, antisense to CRLF3	-1.25913	0.000500102	0.00368848	DOWN
ENSG00000276768	AL121890.2	novel transcript	-1.26277	0.00206843	0.0115923	DOWN
ENSG00000164082	GRM2	glutamate metabotropic receptor 2 [Source:HGNC Symbol;Acc:HGNC:4594]	-1.26321	3.79939e-06	6.77388e-05	DOWN
ENSG00000268836	Z69706.1	novel transcript	-1.26514	0.000110465	0.00108028	DOWN
ENSG00000271858	CYB561D2	cytochrome b561 family member D2 [Source:NCBI gene;Acc:11068]	-1.26646	2.22481e-05	0.000289296	DOWN
ENSG00000271938	AC103724.4	novel transcript	-1.26673	0.000629362	0.00442885	DOWN
ENSG00000185133	INPP5J	inositol polyphosphate-5-phosphatase J [Source:HGNC Symbol;Acc:HGNC:8956]	-1.26863	0.000947326	0.00616398	DOWN
ENSG00000184612	RPL7P26	ribosomal protein L7 pseudogene 26 [Source:HGNC Symbol;Acc:HGNC:36630]	-1.26964	0.00281024	0.0147332	DOWN
ENSG00000261594	TPBGL	trophoblast glycoprotein like [Source:HGNC Symbol;Acc:HGNC:44159]	-1.27077	0.000320695	0.00257359	DOWN
ENSG00000234498	RPL13AP20	ribosomal protein L13a pseudogene 20 [Source:HGNC Symbol;Acc:HGNC:35709]	-1.2755	5.70165e-05	0.000628531	DOWN
ENSG00000198832	SELENOM	selenoprotein M [Source:HGNC Symbol;Acc:HGNC:30397]	-1.27559	2.37985e-07	6.60289e-06	DOWN
ENSG00000147862	NFIB	nuclear factor I B [Source:HGNC Symbol;Acc:HGNC:7785]	-1.27673	0.00235046	0.0128378	DOWN
ENSG00000105219	CNTD2	cyclin N-terminal domain containing 2 [Source:HGNC Symbol;Acc:HGNC:25805]	-1.27973	4.90125e-07	1.22003e-05	DOWN
ENSG00000269176	AP001160.3	novel transcript, antisense to TAF6L	-1.27991	2.14243e-05	0.0002811	DOWN
ENSG00000196169	KIF19	kinesin family member 19 [Source:HGNC Symbol;Acc:HGNC:26735]	-1.28023	1.26323e-08	5.75516e-07	DOWN
ENSG00000259792	AC104758.2	novel transcript, antisense to TBC1D2B	-1.2813	0.00012678	0.00121153	DOWN
ENSG00000249092	PPIAP77	peptidylprolyl isomerase A pseudogene 77 [Source:HGNC Symbol;Acc:HGNC:53701]	-1.28169	0.00107128	0.00679665	DOWN
ENSG00000274275	AC009831.3	novel transcript, antisense to RNF125	-1.28452	7.07412e-05	0.000752287	DOWN
ENSG00000277911	AC243773.2	novel transcript, sense intronic AATF	-1.2848	0.00224843	0.0123791	DOWN
ENSG00000118137	APOA1	apolipoprotein A1 [Source:HGNC Symbol;Acc:HGNC:600]	-1.2861	0.000304595	0.00246764	DOWN
ENSG00000273428	AC004832.6	novel transcript	-1.28802	0.00121944	0.0075449	DOWN
ENSG00000257613	LINC01481	long intergenic non-protein coding RNA 1481 [Source:HGNC Symbol;Acc:HGNC:51126]	-1.28836	0.000108553	0.0010658	DOWN
ENSG00000232891	AL450344.3	novel transcript	-1.28866	0.000858566	0.00570675	DOWN
ENSG00000260060	AC009088.1	novel transcript, antisense to PYCARD	-1.29055	5.33978e-08	1.9419e-06	DOWN
ENSG00000273493	AC098479.1	novel transcript	-1.29081	0.00153039	0.00905801	DOWN
ENSG00000270124	AC092127.2	novel transcript	-1.29097	0.000134815	0.00127695	DOWN
ENSG00000272677	AC124016.1	uncharacterized LOC101928963 [Source:NCBI gene;Acc:101928963]	-1.29207	6.77081e-08	2.36815e-06	DOWN
ENSG00000260179	AL162741.1	novel transcript	-1.29217	2.31167e-06	4.50175e-05	DOWN
ENSG00000284727	AC116562.4	RNA binding protein, fox-1 homolog (C. elegans) 1 (RBFOX1) pseudogene	-1.29423	0.00187895	0.0107376	DOWN
ENSG00000233411	AL359962.1	novel transcript	-1.29433	1.05698e-05	0.000157514	DOWN
ENSG00000269919	AL022067.1	novel transcript, sense intronic to PRDM1	-1.29512	0.0001048	0.00103513	DOWN
ENSG00000148848	ADAM12	ADAM metallopeptidase domain 12 [Source:HGNC Symbol;Acc:HGNC:190]	-1.29555	0.000146933	0.00136708	DOWN
ENSG00000233609	RPL10P19	ribosomal protein L10 pseudogene 19 [Source:HGNC Symbol;Acc:HGNC:52350]	-1.29574	2.24541e-08	9.27188e-07	DOWN
ENSG00000119508	NR4A3	nuclear receptor subfamily 4 group A member 3 [Source:HGNC Symbol;Acc:HGNC:7982]	-1.29641	0.000350563	0.00276917	DOWN
ENSG00000183615	FAM167B	family with sequence similarity 167 member B [Source:HGNC Symbol;Acc:HGNC:28133]	-1.29781	4.23533e-05	0.000491051	DOWN
ENSG00000177338	LINC00469	long intergenic non-protein coding RNA 469 [Source:HGNC Symbol;Acc:HGNC:26863]	-1.29795	0.00141931	0.00852931	DOWN
ENSG00000225643	AL606491.1	novel transcript	-1.2995	3.76995e-06	6.73599e-05	DOWN
ENSG00000163923	RPL39L	ribosomal protein L39 like [Source:HGNC Symbol;Acc:HGNC:17094]	-1.30035	2.38361e-07	6.60589e-06	DOWN
ENSG00000236512	AL390026.1	ribosomal protein L29 (RPL29) pseudogene	-1.30234	0.00106478	0.00676253	DOWN
ENSG00000111796	KLRB1	killer cell lectin like receptor B1 [Source:HGNC Symbol;Acc:HGNC:6373]	-1.30575	3.59606e-09	1.96455e-07	DOWN
ENSG00000176919	C8G	complement C8 gamma chain [Source:HGNC Symbol;Acc:HGNC:1354]	-1.30637	1.55118e-10	1.36797e-08	DOWN
ENSG00000143107	FNDC7	fibronectin type III domain containing 7 [Source:HGNC Symbol;Acc:HGNC:26668]	-1.30652	0.00106337	0.00676051	DOWN
ENSG00000154764	WNT7A	Wnt family member 7A [Source:HGNC Symbol;Acc:HGNC:12786]	-1.30668	5.74357e-09	2.94245e-07	DOWN
ENSG00000279170	AL137784.3	TEC	-1.3082	0.00146041	0.00872325	DOWN
ENSG00000225178	RPSAP58	ribosomal protein SA pseudogene 58 [Source:HGNC Symbol;Acc:HGNC:36809]	-1.30832	5.67773e-07	1.38265e-05	DOWN
ENSG00000279908	AC026748.1	tec	-1.3088	2.97531e-09	1.66976e-07	DOWN
ENSG00000271204	AC016831.4	novel transcript	-1.30993	0.00110806	0.0069746	DOWN
ENSG00000241666	AL031733.2	novel transcript	-1.31285	0.000484149	0.00359012	DOWN
ENSG00000213860	RPL21P75	ribosomal protein L21 pseudogene 75 [Source:HGNC Symbol;Acc:HGNC:36460]	-1.31315	1.03445e-06	2.30748e-05	DOWN
ENSG00000279942	AL353597.3	TEC	-1.32037	9.56429e-06	0.00014489	DOWN
ENSG00000232117	LINC00384	long intergenic non-protein coding RNA 384 [Source:HGNC Symbol;Acc:HGNC:42711]	-1.3215	0.000190883	0.0016932	DOWN
ENSG00000174876	AMY1B	amylase, alpha 1B (salivary) [Source:HGNC Symbol;Acc:HGNC:475]	-1.32318	0.00110459	0.00695984	DOWN
ENSG00000233929	MT1XP1	metallothionein 1X pseudogene 1 [Source:HGNC Symbol;Acc:HGNC:7442]	-1.32436	3.7292e-05	0.000442243	DOWN
ENSG00000273156	AC124016.2	novel transcript	-1.32512	1.75973e-06	3.57145e-05	DOWN
ENSG00000228495	LINC01013	long intergenic non-protein coding RNA 1013 [Source:HGNC Symbol;Acc:HGNC:48987]	-1.32539	7.47771e-05	0.000784884	DOWN
ENSG00000183837	PNMA3	PNMA family member 3 [Source:HGNC Symbol;Acc:HGNC:18742]	-1.32626	7.84803e-08	2.64742e-06	DOWN
ENSG00000232487	RASA3-IT1	RASA3 intronic transcript 1 [Source:HGNC Symbol;Acc:HGNC:39938]	-1.3275	9.53281e-06	0.000144502	DOWN
ENSG00000276030	AC073534.1	novel transcript	-1.32855	0.00094839	0.00616929	DOWN
ENSG00000211764	TRBJ2-1	T cell receptor beta joining 2-1 [Source:HGNC Symbol;Acc:HGNC:12168]	-1.3299	1.90623e-09	1.16223e-07	DOWN
ENSG00000114631	PODXL2	podocalyxin like 2 [Source:HGNC Symbol;Acc:HGNC:17936]	-1.33071	1.07466e-07	3.41525e-06	DOWN
ENSG00000275772	AC244157.2	CMT1A duplicated region transcript 15-like 2 (CDRT15L2) pseudogene	-1.33089	3.00373e-07	8.0012e-06	DOWN
ENSG00000186891	TNFRSF18	TNF receptor superfamily member 18 [Source:HGNC Symbol;Acc:HGNC:11914]	-1.33202	9.81921e-06	0.000147845	DOWN
ENSG00000234965	SHISA8	shisa family member 8 [Source:HGNC Symbol;Acc:HGNC:18351]	-1.33371	5.16662e-08	1.89287e-06	DOWN
ENSG00000111678	C12orf57	chromosome 12 open reading frame 57 [Source:HGNC Symbol;Acc:HGNC:29521]	-1.33377	8.87092e-06	0.000136395	DOWN
ENSG00000127561	SYNGR3	synaptogyrin 3 [Source:HGNC Symbol;Acc:HGNC:11501]	-1.33577	1.19838e-09	7.72747e-08	DOWN
ENSG00000142173	COL6A2	collagen type VI alpha 2 chain [Source:HGNC Symbol;Acc:HGNC:2212]	-1.33628	1.10978e-10	1.01873e-08	DOWN
ENSG00000214402	LCNL1	lipocalin like 1 [Source:HGNC Symbol;Acc:HGNC:34436]	-1.3367	4.61173e-09	2.42293e-07	DOWN
ENSG00000273628	AL354798.1	info tpoly (ADP-ribose) polymerase family, member 4 (PARP4) pseudogene	-1.33712	4.24631e-05	0.000492042	DOWN
ENSG00000179111	HES7	hes family bHLH transcription factor 7 [Source:HGNC Symbol;Acc:HGNC:15977]	-1.34246	3.62386e-07	9.34071e-06	DOWN
ENSG00000224985	AL590714.1	novel transcript	-1.34423	0.000575032	0.00413611	DOWN
ENSG00000161682	FAM171A2	family with sequence similarity 171 member A2 [Source:HGNC Symbol;Acc:HGNC:30480]	-1.3451	2.24077e-05	0.000291064	DOWN
ENSG00000220749	RPL21P28	ribosomal protein L21 pseudogene 28 [Source:HGNC Symbol;Acc:HGNC:36258]	-1.34661	2.54001e-06	4.88097e-05	DOWN
ENSG00000231160	KLF3-AS1	KLF3 antisense RNA 1 [Source:HGNC Symbol;Acc:HGNC:25796]	-1.34757	8.74503e-13	1.74468e-10	DOWN
ENSG00000224863	LINC01398	long intergenic non-protein coding RNA 1398 [Source:HGNC Symbol;Acc:HGNC:50678]	-1.35043	0.000176795	0.00158812	DOWN
ENSG00000252061	RNU6-415P	RNA, U6 small nuclear 415, pseudogene [Source:HGNC Symbol;Acc:HGNC:47378]	-1.35054	7.61951e-08	2.59697e-06	DOWN
ENSG00000218713	AL512378.1	regulator of chromosome condensation 1 (RCC1) pseudogene	-1.35371	0.000649791	0.00454799	DOWN
ENSG00000196436	NPIPB15	nuclear pore complex interacting protein family member B15 [Source:HGNC Symbol;Acc:HGNC:34409]	-1.35874	1.56596e-10	1.37609e-08	DOWN
ENSG00000267453	LINC01835	long intergenic non-protein coding RNA 1835 [Source:HGNC Symbol;Acc:HGNC:52651]	-1.36002	0.000618498	0.00437109	DOWN
ENSG00000205078	SYCE1L	synaptonemal complex central element protein 1 like [Source:HGNC Symbol;Acc:HGNC:37236]	-1.36595	5.97202e-07	1.44293e-05	DOWN
ENSG00000241112	RPL29P14	ribosomal protein L29 pseudogene 14 [Source:HGNC Symbol;Acc:HGNC:36687]	-1.36682	2.8586e-05	0.000355784	DOWN
ENSG00000166257	SCN3B	sodium voltage-gated channel beta subunit 3 [Source:HGNC Symbol;Acc:HGNC:20665]	-1.36936	0.000217884	0.00189511	DOWN
ENSG00000236710	AC108448.2	proteasome (prosome, macropain) subunit, alpha type, 1 (PSMA1) pseudogene	-1.373	1.50587e-09	9.4617e-08	DOWN
ENSG00000268623	AC020904.1	apolipoprotein A-I binding protein (APOA1BP) pseudogene	-1.37313	0.000829432	0.00555045	DOWN
ENSG00000271387	AL445228.2	novel transcript	-1.37657	0.000256746	0.00215421	DOWN
ENSG00000255198	SNHG9	small nucleolar RNA host gene 9 [Source:HGNC Symbol;Acc:HGNC:33102]	-1.37915	3.75345e-07	9.62449e-06	DOWN
ENSG00000127129	EDN2	endothelin 2 [Source:HGNC Symbol;Acc:HGNC:3177]	-1.3807	0.00101776	0.00654978	DOWN
ENSG00000225171	DUTP6	deoxyuridine triphosphatase pseudogene 6 [Source:HGNC Symbol;Acc:HGNC:39519]	-1.38347	2.56639e-06	4.92399e-05	DOWN
ENSG00000274775	Z82195.2	fibrous sheath interacting protein 2 (FSIP2) pseudogene	-1.38538	0.000951077	0.00618513	DOWN
ENSG00000232346	Z74021.1	ribosomal protein S17 (RPS17) pseudogene	-1.38656	2.16908e-06	4.27462e-05	DOWN
ENSG00000119986	AVPI1	arginine vasopressin induced 1 [Source:HGNC Symbol;Acc:HGNC:30898]	-1.38943	2.75627e-08	1.1121e-06	DOWN
ENSG00000269646	AC010487.2	novel transcript	-1.38955	4.14885e-05	0.000483472	DOWN
ENSG00000080573	COL5A3	collagen type V alpha 3 chain [Source:HGNC Symbol;Acc:HGNC:14864]	-1.39239	0.000399749	0.00308758	DOWN
ENSG00000271964	AC090948.1	novel transcript, antisense to RFTN1	-1.39614	2.47641e-11	2.76696e-09	DOWN
ENSG00000198822	GRM3	glutamate metabotropic receptor 3 [Source:HGNC Symbol;Acc:HGNC:4595]	-1.39863	0.000685563	0.00475389	DOWN
ENSG00000231485	AL357078.1	novel transcript	-1.39962	0.000125726	0.00120332	DOWN
ENSG00000272817	AL359198.1	novel transcript, antisense to FGFBP3	-1.40356	0.000521342	0.0038155	DOWN
ENSG00000161835	GRASP	general receptor for phosphoinositides 1 associated scaffold protein [Source:HGNC Symbol;Acc:HGNC:18707]	-1.40566	1.29029e-05	0.00018524	DOWN
ENSG00000241560	ZBTB20-AS1	ZBTB20 antisense RNA 1 [Source:HGNC Symbol;Acc:HGNC:40640]	-1.40746	6.48638e-08	2.29467e-06	DOWN
ENSG00000101489	CELF4	CUGBP Elav-like family member 4 [Source:HGNC Symbol;Acc:HGNC:14015]	-1.40892	0.000262214	0.00218671	DOWN
ENSG00000101405	OXT	oxytocin/neurophysin I prepropeptide [Source:HGNC Symbol;Acc:HGNC:8528]	-1.41014	8.84245e-06	0.000136041	DOWN
ENSG00000184261	KCNK12	potassium two pore domain channel subfamily K member 12 [Source:HGNC Symbol;Acc:HGNC:6274]	-1.41628	9.00469e-07	2.04368e-05	DOWN
ENSG00000173261	PLAC8L1	PLAC8 like 1 [Source:HGNC Symbol;Acc:HGNC:31746]	-1.41633	6.04899e-05	0.000662678	DOWN
ENSG00000130203	APOE	apolipoprotein E [Source:HGNC Symbol;Acc:HGNC:613]	-1.41782	4.06525e-06	7.14981e-05	DOWN
ENSG00000204092	LINC00951	long intergenic non-protein coding RNA 951 [Source:HGNC Symbol;Acc:HGNC:48662]	-1.42242	0.000707827	0.00487703	DOWN
ENSG00000258477	PPIAP6	peptidylprolyl isomerase A pseudogene 6 [Source:HGNC Symbol;Acc:HGNC:20028]	-1.42637	0.000699674	0.00483139	DOWN
ENSG00000269951	AC090181.2	novel transcript, sense intronic to TSPAN3	-1.4283	1.29213e-07	3.98599e-06	DOWN
ENSG00000166823	MESP1	mesoderm posterior bHLH transcription factor 1 [Source:HGNC Symbol;Acc:HGNC:29658]	-1.42833	7.97439e-06	0.000125342	DOWN
ENSG00000168004	HRASLS5	HRAS like suppressor family member 5 [Source:HGNC Symbol;Acc:HGNC:24978]	-1.43115	0.000159093	0.00145662	DOWN
ENSG00000179673	RPRML	reprimo like [Source:HGNC Symbol;Acc:HGNC:32422]	-1.43304	0.000638282	0.00447631	DOWN
ENSG00000227619	AL391056.1	novel transcript (FLJ20378)	-1.43403	0.000697905	0.00482187	DOWN
ENSG00000157087	ATP2B2	ATPase plasma membrane Ca2+ transporting 2 [Source:HGNC Symbol;Acc:HGNC:815]	-1.43588	0.000247976	0.00209626	DOWN
ENSG00000231663	AL355472.1	uncharacterized LOC101927765 [Source:NCBI gene;Acc:101927765]	-1.43684	3.81781e-09	2.04497e-07	DOWN
ENSG00000106018	VIPR2	vasoactive intestinal peptide receptor 2 [Source:HGNC Symbol;Acc:HGNC:12695]	-1.44131	2.03783e-06	4.04829e-05	DOWN
ENSG00000130643	CALY	calcyon neuron specific vesicular protein [Source:HGNC Symbol;Acc:HGNC:17938]	-1.44573	2.37363e-08	9.75241e-07	DOWN
ENSG00000226648	PLCG1-AS1	PLCG1 antisense RNA 1 [Source:HGNC Symbol;Acc:HGNC:40450]	-1.44729	9.53669e-08	3.11494e-06	DOWN
ENSG00000124391	IL17C	interleukin 17C [Source:HGNC Symbol;Acc:HGNC:5983]	-1.44745	2.01881e-07	5.81009e-06	DOWN
ENSG00000268751	SCGB1B2P	secretoglobin family 1B member 2, pseudogene [Source:HGNC Symbol;Acc:HGNC:20741]	-1.44937	6.21467e-06	0.000101831	DOWN
ENSG00000230063	AL360091.2	novel transcript, sense intronic to PPP2R5A	-1.44958	0.000580075	0.00416268	DOWN
ENSG00000275438	AL031008.1	novel transcript	-1.4502	0.000222879	0.00192701	DOWN
ENSG00000227077	AC107983.1	ribosomal protein S28 (RPS28) pseudogene	-1.45218	4.99903e-05	0.000562631	DOWN
ENSG00000280439	AC004836.1	TEC	-1.45229	0.00021545	0.00187857	DOWN
ENSG00000244245	AC133134.1	ribosomal protein S20 (RPS20) pseudogene	-1.45499	0.00023278	0.00199654	DOWN
ENSG00000231476	AC074389.2	novel transcript	-1.45565	0.00055735	0.0040336	DOWN
ENSG00000182379	NXPH4	neurexophilin 4 [Source:HGNC Symbol;Acc:HGNC:8078]	-1.46129	1.36277e-06	2.886e-05	DOWN
ENSG00000222375	RN7SKP127	RNA, 7SK small nuclear pseudogene 127 [Source:HGNC Symbol;Acc:HGNC:45851]	-1.46772	9.34815e-07	2.11386e-05	DOWN
ENSG00000134545	KLRC1	killer cell lectin like receptor C1 [Source:HGNC Symbol;Acc:HGNC:6374]	-1.4694	3.62423e-08	1.39181e-06	DOWN
ENSG00000274286	ADRA2B	adrenoceptor alpha 2B [Source:HGNC Symbol;Acc:HGNC:282]	-1.46959	0.000182729	0.00163252	DOWN
ENSG00000266402	SNHG25	small nucleolar RNA host gene 25 [Source:HGNC Symbol;Acc:HGNC:51534]	-1.47274	1.74394e-06	3.55013e-05	DOWN
ENSG00000272525	AC099522.2	novel transcript	-1.47383	9.70244e-06	0.000146623	DOWN
ENSG00000266010	GATA6-AS1	GATA6 antisense RNA 1 (head to head) [Source:HGNC Symbol;Acc:HGNC:48840]	-1.47551	0.000218756	0.00189868	DOWN
ENSG00000228407	AL139156.2	pseudogene similar to part of alcohol dehydrogenase 5 (class III), chi polypeptidem (ADH5)	-1.48721	0.000102715	0.00101943	DOWN
ENSG00000101883	RHOXF1	Rhox homeobox family member 1 [Source:HGNC Symbol;Acc:HGNC:29993]	-1.48753	6.67639e-06	0.000108461	DOWN
ENSG00000184545	DUSP8	dual specificity phosphatase 8 [Source:HGNC Symbol;Acc:HGNC:3074]	-1.48925	8.79459e-11	8.35249e-09	DOWN
ENSG00000271781	AC026740.1	novel transcript, antisense to TPPP	-1.49102	7.9578e-07	1.83991e-05	DOWN
ENSG00000272434	AC137630.3	novel transcript, antisense to IMPDH2 and QRICH1	-1.49219	5.37637e-08	1.94947e-06	DOWN
ENSG00000260081	AF274858.1	uncharacterized LOC105373383 [Source:NCBI gene;Acc:105373383]	-1.50237	7.44427e-07	1.74073e-05	DOWN
ENSG00000146221	TCTE1	t-complex-associated-testis-expressed 1 [Source:HGNC Symbol;Acc:HGNC:11693]	-1.5082	2.34739e-06	4.55693e-05	DOWN
ENSG00000171119	NRTN	neurturin [Source:HGNC Symbol;Acc:HGNC:8007]	-1.50886	4.68308e-05	0.000532173	DOWN
ENSG00000276867	AC074050.4	novel transcript	-1.50923	0.000237296	0.00202402	DOWN
ENSG00000254744	AC084855.1	novel transcript, antisense to ADAMTS17	-1.51241	0.000215662	0.00187975	DOWN
ENSG00000241084	AL161785.3	novel transcript	-1.51286	0.000335115	0.00266763	DOWN
ENSG00000236533	AC009413.1	ribosomal protein S12 (RPS12) pseudogene	-1.51466	7.88719e-05	0.000820726	DOWN
ENSG00000254726	MEX3A	mex-3 RNA binding family member A [Source:HGNC Symbol;Acc:HGNC:33482]	-1.51671	0.000355488	0.00280539	DOWN
ENSG00000168913	ENHO	energy homeostasis associated [Source:HGNC Symbol;Acc:HGNC:24838]	-1.51978	4.77243e-10	3.51778e-08	DOWN
ENSG00000262484	CCER2	coiled-coil glutamate rich protein 2 [Source:HGNC Symbol;Acc:HGNC:44662]	-1.52282	9.51864e-10	6.32201e-08	DOWN
ENSG00000204632	HLA-G	major histocompatibility complex, class I, G [Source:HGNC Symbol;Acc:HGNC:4964]	-1.52348	7.2012e-05	0.000762845	DOWN
ENSG00000250075	AC104806.2	uncharacterized LOC101927237 [Source:NCBI gene;Acc:101927237]	-1.52462	1.00421e-06	2.24813e-05	DOWN
ENSG00000233261	FAM238A	family with sequence similarity 238 member A [Source:HGNC Symbol;Acc:HGNC:17776]	-1.52726	2.03104e-08	8.51486e-07	DOWN
ENSG00000151632	AKR1C2	aldo-keto reductase family 1 member C2 [Source:HGNC Symbol;Acc:HGNC:385]	-1.53043	6.87223e-05	0.00073503	DOWN
ENSG00000272109	AC008906.2	novel transcript, antisense to ERAP1	-1.54657	9.20121e-07	2.08445e-05	DOWN
ENSG00000278022	AC118658.1	novel transcript, sense intronic to IGF1R	-1.54778	4.52202e-07	1.13709e-05	DOWN
ENSG00000244313	AC024293.1	ribosomal protein S10 (RPS10) pseudogene	-1.54923	1.59017e-08	6.97442e-07	DOWN
ENSG00000227053	AC105446.1	uncharacterized LOC102724094 [Source:NCBI gene;Acc:102724094]	-1.54989	4.04493e-06	7.1293e-05	DOWN
ENSG00000279623	AL359697.1	novel transcript, sense intronic to DNAJC1	-1.55138	0.000104235	0.00103037	DOWN
ENSG00000234184	LINC01781	long intergenic non-protein coding RNA 1781 [Source:HGNC Symbol;Acc:HGNC:52571]	-1.55337	7.84201e-08	2.64742e-06	DOWN
ENSG00000162438	CTRC	chymotrypsin C [Source:HGNC Symbol;Acc:HGNC:2523]	-1.55652	2.06387e-08	8.59413e-07	DOWN
ENSG00000228399	AL109741.2	ribosomal protein S20 (RPS20) pseudogene	-1.55764	5.89685e-05	0.000648024	DOWN
ENSG00000233478	AL031280.1	novel transcript	-1.55929	5.0945e-07	1.2605e-05	DOWN
ENSG00000240160	RN7SL263P	RNA, 7SL, cytoplasmic 263, pseudogene [Source:HGNC Symbol;Acc:HGNC:46279]	-1.56047	0.000148112	0.00137557	DOWN
ENSG00000160307	S100B	S100 calcium binding protein B [Source:HGNC Symbol;Acc:HGNC:10500]	-1.56278	7.47855e-06	0.000118834	DOWN
ENSG00000174521	TTC9B	tetratricopeptide repeat domain 9B [Source:HGNC Symbol;Acc:HGNC:26395]	-1.56338	3.28387e-07	8.62646e-06	DOWN
ENSG00000106686	SPATA6L	spermatogenesis associated 6 like [Source:HGNC Symbol;Acc:HGNC:25472]	-1.56566	1.82757e-10	1.57791e-08	DOWN
ENSG00000083307	GRHL2	grainyhead like transcription factor 2 [Source:HGNC Symbol;Acc:HGNC:2799]	-1.56649	0.000174942	0.00157544	DOWN
ENSG00000271869	AC026979.2	novel transcript	-1.56685	3.40091e-07	8.85852e-06	DOWN
ENSG00000279281	AC015883.1	TEC	-1.57684	4.49537e-05	0.000515579	DOWN
ENSG00000183298	RPSAP19	ribosomal protein SA pseudogene 19 [Source:HGNC Symbol;Acc:HGNC:36508]	-1.58289	1.48617e-07	4.44285e-06	DOWN
ENSG00000228476	CSTP1	cystatin pseudogene 1 [Source:HGNC Symbol;Acc:HGNC:2486]	-1.5954	4.54703e-05	0.000520778	DOWN
ENSG00000130182	ZSCAN10	zinc finger and SCAN domain containing 10 [Source:HGNC Symbol;Acc:HGNC:12997]	-1.60691	2.57757e-06	4.94161e-05	DOWN
ENSG00000272576	AC027271.1	novel transcript	-1.61616	1.24081e-05	0.000179914	DOWN
ENSG00000274373	AC148476.1	novel transcript	-1.61923	1.03034e-05	0.000153915	DOWN
ENSG00000074527	NTN4	netrin 4 [Source:HGNC Symbol;Acc:HGNC:13658]	-1.62091	6.91784e-08	2.39582e-06	DOWN
ENSG00000163888	CAMK2N2	calcium/calmodulin dependent protein kinase II inhibitor 2 [Source:HGNC Symbol;Acc:HGNC:24197]	-1.62774	4.31625e-05	0.000498809	DOWN
ENSG00000095397	WHRN	whirlin [Source:HGNC Symbol;Acc:HGNC:16361]	-1.62943	3.35657e-13	7.8544e-11	DOWN
ENSG00000279799	AC006077.2	TEC	-1.63861	2.69848e-09	1.54244e-07	DOWN
ENSG00000181773	GPR3	G protein-coupled receptor 3 [Source:HGNC Symbol;Acc:HGNC:4484]	-1.63862	1.39752e-09	8.84843e-08	DOWN
ENSG00000126266	FFAR1	free fatty acid receptor 1 [Source:HGNC Symbol;Acc:HGNC:4498]	-1.6537	2.13406e-07	6.071e-06	DOWN
ENSG00000235728	AC007349.3	novel transcript	-1.65968	5.84887e-05	0.000643323	DOWN
ENSG00000274104	AC020910.4	novel transcript	-1.67728	2.90083e-11	3.16948e-09	DOWN
ENSG00000156966	B3GNT7	UDP-GlcNAc:betaGal beta-1,3-N-acetylglucosaminyltransferase 7 [Source:HGNC Symbol;Acc:HGNC:18811]	-1.68075	5.70327e-07	1.3875e-05	DOWN
ENSG00000179148	ALOXE3	arachidonate lipoxygenase 3 [Source:HGNC Symbol;Acc:HGNC:13743]	-1.68085	4.39494e-05	0.000505469	DOWN
ENSG00000136542	GALNT5	polypeptide N-acetylgalactosaminyltransferase 5 [Source:HGNC Symbol;Acc:HGNC:4127]	-1.70336	4.37554e-05	0.00050399	DOWN
ENSG00000267986	AC130469.1	novel transcript, antisense to ADAMTS10	-1.70403	5.33626e-07	1.31243e-05	DOWN
ENSG00000211821	TRDV2	T cell receptor delta variable 2 [Source:HGNC Symbol;Acc:HGNC:12263]	-1.70987	1.19948e-05	0.000175052	DOWN
ENSG00000273265	CNNM3-DT	CNNM3 divergent transcript [Source:HGNC Symbol;Acc:HGNC:53592]	-1.71945	1.84917e-11	2.20587e-09	DOWN
ENSG00000228408	AL031056.1	TGF-beta activated kinase 1 (MAP3K7) binding protein 2 [Source:NCBI gene;Acc:23118]	-1.73876	1.9748e-05	0.000264159	DOWN
ENSG00000218357	LINC01644	long intergenic non-protein coding RNA 1644 [Source:HGNC Symbol;Acc:HGNC:52431]	-1.77726	5.78083e-06	9.56768e-05	DOWN
ENSG00000272256	AC044849.1	novel transcript, antisense to TMEM66	-1.78354	1.82608e-08	7.78779e-07	DOWN
ENSG00000258469	CHMP4BP1	charged multivesicular body protein 4B pseudogene 1 [Source:HGNC Symbol;Acc:HGNC:43616]	-1.79774	2.46817e-09	1.42732e-07	DOWN
ENSG00000231940	RPS7P3	ribosomal protein S7 pseudogene 3 [Source:HGNC Symbol;Acc:HGNC:36518]	-1.80183	3.74939e-12	5.54394e-10	DOWN
ENSG00000270761	AL355353.1	novel transcript	-1.82906	1.76165e-06	3.57145e-05	DOWN
ENSG00000273816	AC005695.3	novel transcript	-1.84369	8.70097e-08	2.8917e-06	DOWN
ENSG00000100053	CRYBB3	crystallin beta B3 [Source:HGNC Symbol;Acc:HGNC:2400]	-1.84996	1.9929e-06	3.9686e-05	DOWN
ENSG00000283234	AL590556.2	novel pseudogene	-1.85524	8.52283e-06	0.000132611	DOWN
ENSG00000280399	AC022497.1	TEC	-1.8824	1.24618e-06	2.67814e-05	DOWN
ENSG00000276747	PADI6	peptidyl arginine deiminase 6 [Source:HGNC Symbol;Acc:HGNC:20449]	-1.89276	3.61385e-06	6.50888e-05	DOWN
ENSG00000223393	AL118511.1	uncharacterized LOC101927604 [Source:NCBI gene;Acc:101927604]	-1.92081	5.40594e-06	9.01343e-05	DOWN
ENSG00000169194	IL13	interleukin 13 [Source:HGNC Symbol;Acc:HGNC:5973]	-1.94658	8.64181e-07	1.97038e-05	DOWN
ENSG00000272777	AC019131.2	novel transcript	-2.10367	2.5777e-14	9.56593e-12	DOWN
ENSG00000275040	AC009159.1	novel transcript	-2.14394	2.07142e-07	5.9201e-06	DOWN
