# Supplementary material for: Efficacy and Safety of Tofacitinib in Patients with Polymyalgia Rheumatica (EAST PMR): An open-label randomized controlled trial
Source: PLoS Med. 2023 Jun 29;20(6):e1004249. doi: 10.1371/journal.pmed.1004249 (PMC10309604; doi:10.1371/journal.pmed.1004249)
Supplement: S5 Table — (XLSX) [file pmed.1004249.s011.xlsx]

## Sheet: diff_PMR-R VS HCs
id	baseMean	log2FoldChange	lfcSE	stat	pvalue	padj	name
ENSG00000004939	96.4501	1.29041	0.264987	4.86972	1.11755e-06	0.00203305	SLC4A1
ENSG00000074527	30.4905	-1.02586	0.270182	-3.79693	0.000146497	0.0364961	NTN4
ENSG00000105610	11.8987	1.08681	0.283406	3.83482	0.000125655	0.0331292	KLF1
ENSG00000105697	10.8707	-1.13234	0.280976	-4.03004	5.57671e-05	0.0235934	HAMP
ENSG00000105835	2974.58	1.01423	0.263097	3.85495	0.000115752	0.0320123	NAMPT
ENSG00000108309	14.5847	1.13837	0.277116	4.10793	3.99219e-05	0.0213323	RUNDC3A
ENSG00000111261	34.8206	1.21054	0.279075	4.33767	1.43999e-05	0.0109096	MANSC1
ENSG00000112195	133.514	1.04569	0.257506	4.06085	4.88945e-05	0.0228074	TREML2
ENSG00000116729	176.556	1.19619	0.233771	5.11694	3.10538e-07	0.000886317	WLS
ENSG00000123700	24.2836	1.0359	0.280108	3.69821	0.000217129	0.0425539	KCNJ2
ENSG00000128594	75.0991	1.07098	0.246835	4.33884	1.43234e-05	0.0109096	LRRC4
ENSG00000129951	35.3665	-1.03124	0.274216	-3.76068	0.000169452	0.0380577	PLPPR3
ENSG00000133105	12.5599	1.1007	0.282975	3.88973	0.000100356	0.0296922	RXFP2
ENSG00000134545	167.663	-1.12218	0.247012	-4.54303	5.54525e-06	0.00708771	KLRC1
ENSG00000136842	13.5086	1.17809	0.272696	4.32015	1.5592e-05	0.0109096	TMOD1
ENSG00000136999	11.0702	1.44574	0.283521	5.09923	3.41041e-07	0.000886317	NOV
ENSG00000143416	53.6693	1.28583	0.261724	4.91292	8.97318e-07	0.00181378	SELENBP1
ENSG00000145335	116.938	1.36304	0.250866	5.43331	5.53179e-08	0.000335448	SNCA
ENSG00000148600	84.1994	-1.07581	0.222592	-4.83309	1.34428e-06	0.00222319	CDHR1
ENSG00000160223	93.7407	-1.06194	0.27881	-3.80881	0.000139636	0.0357783	ICOSLG
ENSG00000161055	36.1214	1.07416	0.283643	3.78701	0.000152468	0.0364961	SCGB3A1
ENSG00000163739	50.7	1.08983	0.283509	3.84408	0.000121006	0.0328559	CXCL1
ENSG00000166947	13.1875	1.75002	0.279789	6.25481	3.98013e-10	3.62033e-06	EPB42
ENSG00000169507	13.9769	1.03312	0.283567	3.64329	0.000269177	0.0457944	SLC38A11
ENSG00000176788	758.24	1.10456	0.247446	4.46386	8.04974e-06	0.00888227	BASP1
ENSG00000179299	13.7308	1.11843	0.28386	3.94008	8.14549e-05	0.0286622	NSUN7
ENSG00000179388	90.0516	1.08999	0.283898	3.83939	0.000123342	0.0329977	EGR3
ENSG00000180871	797.477	1.02314	0.283417	3.61004	0.000306154	0.0489639	CXCR2
ENSG00000182782	126.287	1.23308	0.282752	4.36101	1.29465e-05	0.0109096	HCAR2
ENSG00000186529	148.214	1.28473	0.283483	4.53195	5.84409e-06	0.00708771	CYP4F3
ENSG00000196549	192.692	1.11734	0.277115	4.03203	5.52979e-05	0.0235934	MME
ENSG00000204010	6.47613	1.14041	0.24923	4.57576	4.74505e-06	0.00664015	IFIT1B
ENSG00000206177	100.51	1.05542	0.260981	4.04405	5.25349e-05	0.0233766	HBM
ENSG00000211897	1484.93	1.01537	0.279008	3.63921	0.000273474	0.0457944	IGHG3
ENSG00000211933	24.143	1.14887	0.280552	4.09501	4.22142e-05	0.0213323	IGHV6-1
ENSG00000211966	43.7691	1.03198	0.275695	3.74321	0.000181687	0.0389002	IGHV5-51
ENSG00000218809	14.7438	1.06904	0.282026	3.79055	0.000150313	0.0364961	AL391903.1
ENSG00000223609	99.8986	1.87292	0.280483	6.67748	2.43079e-11	4.4221e-07	HBD
ENSG00000229644	150.74	1.42278	0.275738	5.15988	2.47103e-07	0.000886317	NAMPTP1
ENSG00000235785	12.1794	-1.04418	0.282156	-3.70071	0.000214996	0.0425539	AL109767.1
ENSG00000236710	44.3463	-1.08831	0.244164	-4.45729	8.30027e-06	0.00888227	AC108448.2
ENSG00000250673	25.7363	-1.10959	0.263174	-4.21618	2.48472e-05	0.0155869	REELD1
ENSG00000251411	14.2368	-1.0239	0.273151	-3.74848	0.000177909	0.0389002	AC093827.3
ENSG00000255398	46.7406	1.04516	0.280891	3.72089	0.000198525	0.0415124	HCAR3
ENSG00000257335	204.727	1.39397	0.267924	5.20284	1.96266e-07	0.000886317	MGAM
ENSG00000259884	19.1577	1.01545	0.277901	3.65398	0.000258203	0.0456042	AC025259.3
ENSG00000272556	57.1208	-1.01999	0.205289	-4.96856	6.74531e-07	0.00153388	GTF2IP13
